# Supplementary material for: (4R)-4-[(1R)-1,2-Dihydroxy­ethyl]-1-[(1R)-1-phenyl­ethyl]pyrrolidin-2-one
Source: Acta Crystallogr Sect E Struct Rep Online. 2008 Aug 30;64(Pt 9):o1851. doi: 10.1107/S1600536808027293 (PMC2960542; doi:10.1107/S1600536808027293)
Supplement: Supplementary file 2 [file e-64-o1851-Isup2.hkl]

#
# h,k,l, Fc-squared, Fo-squared, sigma(Fo-squared) and status flag
#
data_I
_shelx_title ' abl2105 in P2(1)'
_shelx_refln_list_code          4
_shelx_F_calc_maximum       97.42
_exptl_crystal_F_000       268.00
_reflns_d_resolution_high  0.7992
 
loop_
 _symmetry_equiv_pos_as_xyz
 'x, y, z'
 '-x, y+1/2, -z'
 
_cell_length_a     6.1953
_cell_length_b     8.2895
_cell_length_c    13.2737
_cell_angle_alpha  90.000
_cell_angle_beta  103.353
_cell_angle_gamma  90.000
 
_shelx_F_squared_multiplier     1.000
 
loop_
 _refln_index_h
 _refln_index_k
 _refln_index_l
 _refln_F_squared_calc
 _refln_F_squared_meas
 _refln_F_squared_sigma
 _refln_observed_status
   2  -9   0       39.97       40.40      5.56 o
   3  -8   0        2.52        3.76      1.14 o
   3  -7   0      156.86      150.49      3.74 o
   3  -6   0       92.61       89.98      1.92 o
   4  -6   0       58.97       60.98      2.73 o
   5  -6   0        1.69       -1.60      1.60 o
   6  -6   0        4.19        6.60      2.15 o
   1  -5   0      162.31      185.61      5.22 o
   2  -5   0      114.86      118.32      2.30 o
   3  -5   0        1.99        2.20      0.95 o
   4  -5   0       10.74        9.25      1.55 o
   5  -5   0        0.87       -1.24      1.24 o
   6  -5   0        3.44       11.81      2.40 o
   1  -4   0      274.11      312.98      8.47 o
   2  -4   0      110.30      117.35      2.16 o
   3  -4   0       88.19       91.94      1.83 o
   4  -4   0       14.53        8.47      1.21 o
   5  -4   0        0.01       -1.08      1.08 o
   6  -4   0       16.45        8.94      1.96 o
   1  -3   0      256.78      270.03      7.34 o
   2  -3   0       52.45       52.10      2.28 o
   3  -3   0        8.49        7.64      0.61 o
   4  -3   0       74.08       66.16      3.16 o
   5  -3   0        6.31        3.75      1.44 o
   6  -3   0       34.95       33.21      2.26 o
   7  -3   0        0.28       -0.19      1.71 o
   0  -2   0     7745.43     7338.31    187.63 o
   1  -2   0      330.31      364.16      9.72 o
   2  -2   0       11.95        9.02      0.53 o
   3  -2   0       62.63       75.04      3.70 o
   4  -2   0        3.40        3.35      1.28 o
   5  -2   0       61.24       56.81      2.73 o
   6  -2   0       11.32       10.35      1.57 o
   7  -2   0        3.66        3.62      2.02 o
   1  -1   0       29.34       34.64      1.55 o
   2  -1   0      279.19      293.50      4.52 o
   3  -1   0      214.51      223.77      3.73 o
   4  -1   0       10.02        8.61      0.59 o
   5  -1   0       60.48       63.02      2.87 o
   6  -1   0       16.50       17.45      1.88 o
   7  -1   0       33.08       36.36      2.71 o
   1   0   0     2734.54     2442.84     35.79 o
   2   0   0     1261.78     1137.16     16.87 o
   3   0   0       70.44       87.70      1.64 o
   4   0   0       26.00       26.70      1.21 o
   5   0   0        0.00        0.41      1.21 o
   6   0   0       21.20        9.47      1.52 o
   7   0   0        1.10        2.46      1.77 o
   1   1   0       29.42       34.09      1.43 o
   2   1   0      279.35      298.30      9.78 o
   3   1   0      214.38      222.94      3.69 o
   4   1   0        9.99       11.51      1.16 o
   5   1   0       60.47       74.34      3.09 o
   6   1   0       16.52       10.71      1.77 o
   7   1   0       33.08       30.06      2.37 o
   0   2   0     7743.14     7364.04    252.71 o
   1   2   0      330.65      339.49      4.50 o
   2   2   0       11.98        7.73      1.59 o
   3   2   0       62.36       75.70      2.78 o
   4   2   0        3.39        3.15      1.44 o
   5   2   0       61.32       61.20      1.62 o
   6   2   0       11.34        9.19      1.85 o
   7   2   0        3.67        0.86      1.63 o
   1   3   0      256.96      250.84      3.92 o
   2   3   0       52.41       52.59      1.79 o
   3   3   0        8.44        9.14      1.71 o
   4   3   0       73.97       62.66      1.80 o
   5   3   0        6.34        7.05      0.79 o
   6   3   0       34.91       31.51      9.45 o
   0   4   0      487.15      500.49      9.50 o
   1   4   0      273.88      296.10      4.14 o
   2   4   0      110.52      118.76      2.22 o
   3   4   0       88.26       91.25      1.95 o
   4   4   0       14.51       13.03      1.31 o
   5   4   0        0.01       -1.16      1.23 o
   6   4   0       16.46       24.93      2.62 o
   1   5   0      162.34      181.30      7.72 o
   2   5   0      114.76      117.28      3.31 o
   3   5   0        1.98        4.11      1.92 o
   4   5   0       10.75       14.55      2.24 o
   5   5   0        0.87       -0.99      0.99 o
   6   5   0        3.43        6.38      1.71 o
   0   6   0       29.40       31.14      3.91 o
   1   6   0      164.20      157.85      5.13 o
   2   6   0      109.65      108.27      2.69 o
   3   6   0       92.55       96.46      4.50 o
   4   6   0       58.96       57.17      2.22 o
   5   6   0        1.66        2.08      3.38 o
   6   6   0        4.20        5.69      2.35 o
   1   7   0      132.18      134.45      2.81 o
   2   7   0       84.20       78.70      1.95 o
   3   7   0      156.94      157.59      7.72 o
   4   7   0      134.23      136.58      3.98 o
   5   7   0        3.77        3.62      1.56 o
   0   8   0        3.07        3.62      1.03 o
   1   8   0       38.21       34.74      2.50 o
   2   8   0       30.93       25.34      1.34 o
   3   8   0        2.55        2.83      2.22 o
   4   8   0       39.10       37.53      2.01 o
   1   9   0        2.95       -0.21      2.80 o
   2   9   0       39.98       38.83      2.10 o
   3   9   0       15.59       14.64      1.67 o
   0  10   0      149.11      151.47      5.66 o
   1  10   0       64.13       61.33      4.83 o
   2  10   0        2.69        3.82      2.13 o
  -2 -10   1        1.83        4.34      3.11 o
  -3  -9   1       51.41       41.80      7.56 o
  -2  -9   1       33.53       29.78      2.84 o
  -3  -8   1       44.05       29.10      4.90 o
  -2  -8   1       38.93       30.92      1.52 o
  -3  -7   1       42.60       41.01      3.28 o
  -2  -7   1      349.16      357.08      9.70 o
  -6  -6   1       15.19       12.12      2.46 o
  -5  -6   1        1.93       -1.49      1.49 o
  -4  -6   1       57.45       49.47      2.37 o
  -3  -6   1        0.42       -0.03      1.95 o
  -2  -6   1      160.69      159.06      3.70 o
   3  -6   1       98.70      104.03      4.94 o
   4  -6   1       35.80       30.09      1.99 o
   5  -6   1       17.09       16.59      1.93 o
   6  -6   1        3.68       -0.72      1.77 o
  -6  -5   1       10.11        4.75      1.74 o
  -5  -5   1        0.06       -1.19      1.19 o
  -4  -5   1      153.52      158.30      3.64 o
  -3  -5   1       83.68       81.70      3.19 o
  -2  -5   1       13.48        9.51      0.77 o
  -1  -5   1      196.36      215.15      5.96 o
   1  -5   1      259.11      282.78      7.76 o
   2  -5   1       56.76       61.03      2.29 o
   3  -5   1       49.79       47.13      1.82 o
   4  -5   1       48.06       46.51      2.35 o
   5  -5   1       19.45       19.13      1.88 o
   6  -5   1        1.72        6.49      2.10 o
  -7  -4   1        1.79        4.91      1.79 o
  -6  -4   1        8.08        9.63      1.88 o
  -5  -4   1        5.67        7.29      1.33 o
  -4  -4   1       34.22       37.99      4.53 o
  -3  -4   1       17.17       11.50      2.08 o
  -2  -4   1      121.40      118.45      2.18 o
  -1  -4   1       60.18       64.43      2.10 o
   0  -4   1      544.89      589.49     15.24 o
   1  -4   1      352.42      372.16     10.02 o
   2  -4   1       37.80       47.40      1.85 o
   3  -4   1      117.47      126.18      2.36 o
   4  -4   1       29.96       22.91      1.71 o
   5  -4   1       32.38       27.38      2.24 o
   6  -4   1        3.77        0.22      1.71 o
  -7  -3   1        3.61        1.55      1.79 o
  -6  -3   1        7.91        5.74      1.60 o
  -5  -3   1       21.56       20.92      1.66 o
  -4  -3   1       55.68       58.45      2.93 o
  -3  -3   1      104.77       92.63      2.21 o
  -2  -3   1      126.19      136.04      5.65 o
  -1  -3   1      772.15      771.52     20.15 o
   0  -3   1     1042.15     1119.42     28.79 o
   1  -3   1      168.29      186.55      5.24 o
   2  -3   1       43.79       42.38      0.98 o
   3  -3   1        9.28        6.05      1.25 o
   4  -3   1       56.62       51.98      2.37 o
   5  -3   1       13.98       25.92      2.02 o
   6  -3   1       17.90       11.35      1.85 o
   7  -3   1       26.28       21.09      2.79 o
  -7  -2   1        4.46       -0.52      1.68 o
  -6  -2   1       56.66       66.11      3.12 o
  -5  -2   1       22.93       19.24      1.57 o
  -4  -2   1      238.39      241.76      5.03 o
  -3  -2   1      210.23      214.36      9.48 o
  -2  -2   1      141.96      136.00      2.21 o
  -1  -2   1      480.62      514.75      8.94 o
   1  -2   1      519.56      549.55     14.52 o
   2  -2   1      438.32      448.54      5.95 o
   3  -2   1      431.57      445.95      8.43 o
   4  -2   1        2.79        5.74      1.10 o
   5  -2   1      214.69      212.50      6.96 o
   6  -2   1       13.28        6.35      1.68 o
   7  -2   1       28.40       30.56      2.62 o
  -7  -1   1        1.15       -1.41      1.41 o
  -6  -1   1       63.40       61.12      2.95 o
  -5  -1   1      113.31      107.93      4.06 o
  -4  -1   1       72.29       76.88      6.74 o
  -3  -1   1       29.93       25.73      1.15 o
  -2  -1   1      285.54      282.82      7.24 o
  -1  -1   1     3385.28     3109.73    179.65 o
   1  -1   1       64.39       54.86      1.37 o
   2  -1   1      908.50      877.98     13.07 o
   3  -1   1       17.07       14.22      1.50 o
   4  -1   1       71.11       80.26      2.91 o
   5  -1   1       34.94       34.56      1.93 o
   6  -1   1       18.42       17.39      2.13 o
   7  -1   1       34.74       32.71      2.84 o
  -7   0   1        0.73        0.55      1.71 o
  -6   0   1       41.11       31.22      2.18 o
  -5   0   1        0.03       -0.86      0.86 o
  -4   0   1      135.07      132.08      3.72 o
  -3   0   1      112.68      122.18      4.51 o
  -2   0   1        1.67        4.91      0.80 o
  -1   0   1     1174.79     1101.46     16.22 o
   0   0   1      141.86      122.16     15.67 o
   1   0   1     4029.79     3494.43     80.49 o
   2   0   1     5446.94     5158.10     92.18 o
   3   0   1      490.46      520.24     14.95 o
   4   0   1       49.05       49.34      2.45 o
   5   0   1       41.01       28.98      1.79 o
   6   0   1        7.34        2.48      1.49 o
  -7   1   1        1.15       -1.10      1.44 o
  -6   1   1       63.49       59.82      2.87 o
  -5   1   1      113.26      117.87      3.94 o
  -4   1   1       72.25       76.91      2.50 o
  -3   1   1       29.87       24.37      1.55 o
  -2   1   1      285.79      295.78      4.64 o
  -1   1   1     3383.51     3202.16     46.94 o
   0   1   1      556.71      518.51      7.64 o
   1   1   1       64.04       56.66      1.34 o
   2   1   1      908.07      867.79     26.88 o
   3   1   1       16.99       14.67      1.01 o
   4   1   1       71.16       80.64      2.22 o
   5   1   1       34.93       33.33      3.30 o
   6   1   1       18.40        9.14      1.74 o
   7   1   1       34.79       21.70      2.26 o
  -7   2   1        4.46        1.19      2.04 o
  -6   2   1       56.66       56.40      2.71 o
  -5   2   1       22.88       27.13      2.54 o
  -4   2   1      238.60      252.92      4.32 o
  -3   2   1      210.40      218.78      8.89 o
  -2   2   1      141.98      133.85      2.31 o
  -1   2   1      480.08      491.11     15.32 o
   0   2   1     1329.99     1278.08     16.29 o
   1   2   1      519.94      494.14      7.45 o
   2   2   1      438.31      427.19     11.82 o
   3   2   1      432.09      432.73      6.83 o
   4   2   1        2.78        1.74      0.84 o
   5   2   1      215.01      228.52      5.10 o
   6   2   1       13.31        9.25      1.90 o
   7   2   1       28.44       31.11      2.73 o
  -6   3   1        7.95        7.20      3.75 o
  -5   3   1       21.48       22.93      1.21 o
  -4   3   1       55.85       52.98      3.47 o
  -3   3   1      104.47       95.40      7.07 o
  -2   3   1      126.42      131.24      2.35 o
  -1   3   1      771.57      767.13     19.32 o
   0   3   1     1042.75     1046.30     16.75 o
   1   3   1      168.02      171.52      2.90 o
   2   3   1       43.65       42.24      1.03 o
   3   3   1        9.31        8.17      1.10 o
   4   3   1       56.47       49.29      1.82 o
   5   3   1       13.93       10.83      1.12 o
   6   3   1       17.83       19.37      4.68 o
  -6   4   1        8.07        5.60      1.57 o
  -5   4   1        5.65        6.58      0.90 o
  -4   4   1       34.14       34.78      2.86 o
  -3   4   1       17.22        9.70      1.02 o
  -2   4   1      121.26      117.48      4.74 o
  -1   4   1       60.47       58.54      1.19 o
   0   4   1      545.33      561.75      7.48 o
   1   4   1      352.10      364.28      4.99 o
   2   4   1       37.62       41.66      1.86 o
   3   4   1      117.35      126.64      2.40 o
   4   4   1       30.03       27.72      1.13 o
   5   4   1       32.32       28.43      1.99 o
   6   4   1        3.78       11.24      2.71 o
  -6   5   1       10.08       15.24      2.02 o
  -5   5   1        0.06        1.70      1.04 o
  -4   5   1      153.60      167.26     10.85 o
  -3   5   1       83.61       89.58      2.62 o
  -2   5   1       13.50       13.48      1.11 o
  -1   5   1      196.73      211.45      4.39 o
   0   5   1        5.61        8.44      1.43 o
   1   5   1      259.01      279.29      4.74 o
   2   5   1       56.68       59.15      1.54 o
   3   5   1       49.78       49.50      3.99 o
   4   5   1       47.96       49.35      1.99 o
   5   5   1       19.42       24.53      1.69 o
   6   5   1        1.72        3.56      2.10 o
  -6   6   1       15.16       20.53      4.76 o
  -5   6   1        1.95        4.25      1.63 o
  -4   6   1       57.37       58.75      2.84 o
  -3   6   1        0.43        2.71      0.86 o
  -2   6   1      160.74      165.61      3.99 o
  -1   6   1       27.45       25.29      0.99 o
   0   6   1       76.55       77.93      1.60 o
   1   6   1       20.92       18.63      1.33 o
   2   6   1       12.43       14.47      1.04 o
   3   6   1       98.72      109.06      5.60 o
   4   6   1       35.81       41.98      1.82 o
   5   6   1       17.00       20.22      1.53 o
   6   6   1        3.69        8.61      2.10 o
  -5   7   1       11.20       19.05      2.02 o
  -4   7   1       98.06      109.42      6.91 o
  -3   7   1       42.78       49.04      4.84 o
  -2   7   1      349.53      349.33      7.38 o
  -1   7   1      100.36       99.52      4.90 o
   0   7   1       82.65       83.59      3.01 o
   1   7   1       33.80       32.22      2.57 o
   2   7   1        4.27       -0.76      0.76 o
   3   7   1      146.60      148.50      4.69 o
   4   7   1       12.14       11.66      3.99 o
   5   7   1       33.60       37.02      8.50 o
  -4   8   1        0.28        1.70      1.27 o
  -3   8   1       43.92       44.71      5.65 o
  -2   8   1       39.09       34.22      3.55 o
  -1   8   1        2.80        0.59      1.43 o
   0   8   1       80.12       72.24      2.12 o
   1   8   1       21.96       21.05      3.18 o
   2   8   1        2.55        0.07      1.77 o
   3   8   1       37.01       37.73      2.17 o
   4   8   1        1.71        6.38      2.10 o
  -3   9   1       51.45       52.97      2.19 o
  -2   9   1       33.59       34.03      1.84 o
  -1   9   1        2.79        6.69      2.50 o
   0   9   1        4.81        4.71      2.24 o
   1   9   1        5.57        4.71      1.00 o
   2   9   1       12.50       12.71      2.06 o
   3   9   1       41.80       45.58      2.33 o
  -2  10   1        1.85        3.67      4.31 o
  -1  10   1       23.17       27.34      1.99 o
   0  10   1        0.06        1.03      3.02 o
   1  10   1       12.88       16.24      2.29 o
  -2 -10   2       15.67       12.53      2.21 o
  -3  -9   2       36.68       25.87      1.71 o
  -2  -9   2        7.26        4.54      1.86 o
  -3  -8   2        4.59        1.48      1.02 o
  -2  -8   2       43.06       36.45      4.51 o
  -4  -7   2       42.52       36.11      2.76 o
  -3  -7   2      204.74      205.75      4.80 o
  -2  -7   2      361.40      349.20     12.10 o
  -5  -6   2       23.57       14.82      1.71 o
  -4  -6   2      114.82      124.48      4.82 o
  -3  -6   2       70.36       72.72      4.49 o
  -2  -6   2      197.65      209.50      4.75 o
   3  -6   2       27.83       23.55      1.74 o
   4  -6   2       16.18        8.72      1.88 o
   5  -6   2       33.13       32.13      2.40 o
  -6  -5   2       36.37       37.02      2.57 o
  -5  -5   2       39.65       37.60      2.18 o
  -4  -5   2       45.45       49.16      3.15 o
  -3  -5   2       48.67       44.27      2.62 o
  -2  -5   2       39.95       44.96      1.52 o
   1  -5   2       47.62       49.41      1.88 o
   2  -5   2       62.64       66.09      2.43 o
   3  -5   2      115.19      129.19      4.31 o
   4  -5   2       27.05       18.47      1.49 o
   5  -5   2       30.35       23.46      2.18 o
   6  -5   2        1.76        2.07      1.85 o
  -7  -4   2        6.61        8.47      2.21 o
  -6  -4   2        5.92        0.14      1.60 o
  -5  -4   2       37.38       26.75      1.85 o
  -4  -4   2      109.85      108.26      9.68 o
  -3  -4   2       44.92       48.89      1.61 o
  -2  -4   2      301.68      321.99      5.67 o
   0  -4   2      341.26      423.67     11.12 o
   1  -4   2       42.27       54.96      1.90 o
   2  -4   2      318.65      343.15      9.69 o
   3  -4   2       19.20       20.18      1.49 o
   4  -4   2       18.74       17.64      1.44 o
   5  -4   2       25.34       21.67      1.82 o
   6  -4   2        9.00        7.87      2.29 o
  -7  -3   2        2.85       -1.05      1.68 o
  -6  -3   2       16.10        8.28      1.63 o
  -5  -3   2        9.70        6.71      1.55 o
  -4  -3   2      162.65      173.32      8.17 o
  -3  -3   2      176.80      159.88      5.08 o
  -2  -3   2       63.03       51.46      2.32 o
  -1  -3   2      422.56      446.62     20.99 o
   1  -3   2        8.63        9.74      0.72 o
   2  -3   2      135.18      129.80      2.24 o
   3  -3   2       32.56       29.10      0.82 o
   4  -3   2       48.64       38.98      2.07 o
   5  -3   2        5.39        3.84      1.46 o
   6  -3   2        7.76        4.75      1.85 o
  -6  -2   2        3.02        3.09      1.44 o
  -5  -2   2       38.79       43.90      1.51 o
  -4  -2   2      438.05      456.81     22.25 o
  -3  -2   2      316.22      329.55      9.98 o
  -2  -2   2      379.50      346.71      6.69 o
  -1  -2   2      273.50      276.47      9.29 o
   2  -2   2       79.53       73.00      1.16 o
   3  -2   2      160.12      158.44      3.18 o
   4  -2   2        4.56        6.79      1.96 o
   5  -2   2       29.59       27.11      1.90 o
   6  -2   2       62.46       65.62      3.23 o
   7  -2   2       34.50       38.95      2.87 o
  -7  -1   2       17.92       13.25      2.02 o
  -6  -1   2       63.49       71.19      3.23 o
  -5  -1   2        8.68        9.05      1.06 o
  -4  -1   2      386.71      369.35      7.37 o
  -3  -1   2      173.20      158.48      4.29 o
  -2  -1   2       40.81       45.61      5.41 o
  -1  -1   2      881.86      882.62     16.08 o
   0  -1   2      307.97      268.21      5.37 o
   1  -1   2      527.38      469.91     12.31 o
   2  -1   2      102.89      128.15      2.14 o
   3  -1   2      321.98      346.08      5.43 o
   4  -1   2       36.13       36.90      1.41 o
   5  -1   2       30.25       22.39      1.79 o
   6  -1   2        2.66       -0.41      1.30 o
   7  -1   2        3.23       -1.55      1.55 o
  -6   0   2       94.99      104.57      4.11 o
  -5   0   2        0.52        4.65      1.59 o
  -4   0   2      297.75      296.14     11.82 o
  -3   0   2       60.40       48.11      2.56 o
  -2   0   2      340.62      347.04      5.35 o
  -1   0   2     1576.20     1520.07     38.37 o
   0   0   2       22.39       16.85      1.02 o
   1   0   2     9489.84     8359.18    239.86 o
   2   0   2      156.44      148.01      9.69 o
   3   0   2      648.98      714.50     20.14 o
   4   0   2       71.31       73.82      5.88 o
   5   0   2        1.27       -1.08      1.08 o
   6   0   2       16.78       12.78      1.88 o
   7   0   2        0.04        5.85      2.29 o
  -7   1   2       17.91       14.49      2.02 o
  -6   1   2       63.59       65.62      2.98 o
  -5   1   2        8.65        8.84      3.19 o
  -4   1   2      387.07      362.80      6.34 o
  -3   1   2      173.07      159.06      2.78 o
  -2   1   2       40.91       45.29      1.58 o
  -1   1   2      882.11      883.54     15.94 o
   0   1   2      308.16      276.59      9.77 o
   1   1   2      527.62      479.36      7.13 o
   2   1   2      103.06      125.93      2.63 o
   3   1   2      322.14      345.90      5.51 o
   4   1   2       36.14       35.56      4.25 o
   5   1   2       30.30       23.30      6.67 o
   6   1   2        2.62       -1.35      1.35 o
   7   1   2        3.24        3.31      2.43 o
  -7   2   2        0.36       -1.38      1.38 o
  -6   2   2        3.01       -0.39      1.27 o
  -5   2   2       38.74       44.74      3.35 o
  -4   2   2      438.29      439.05      7.67 o
  -3   2   2      316.00      307.46      6.70 o
  -2   2   2      379.84      348.04      5.47 o
  -1   2   2      274.16      269.98      4.22 o
   0   2   2      267.09      260.71      4.07 o
   1   2   2      421.89      386.12      5.88 o
   2   2   2       79.52       72.12      2.15 o
   3   2   2      160.12      161.29      2.85 o
   4   2   2        4.58        9.72      2.61 o
   5   2   2       29.68       29.92      3.17 o
   6   2   2       62.50       53.66      2.87 o
   7   2   2       34.59       29.21      2.84 o
  -7   3   2        2.86        2.26      1.74 o
  -6   3   2       16.19       16.62      5.34 o
  -5   3   2        9.67       12.43      1.33 o
  -4   3   2      162.78      165.75      3.12 o
  -3   3   2      176.89      170.19      3.03 o
  -2   3   2       62.97       50.21      1.07 o
  -1   3   2      421.85      425.15      6.56 o
   0   3   2      307.13      342.46      7.58 o
   1   3   2        8.70        9.12      0.50 o
   2   3   2      135.38      133.31      3.05 o
   3   3   2       32.59       31.50      2.38 o
   4   3   2       48.69       40.77      1.61 o
   5   3   2        5.42        4.50      0.98 o
   6   3   2        7.75        6.93      3.57 o
  -6   4   2        5.91        7.33      2.76 o
  -5   4   2       37.52       36.36      4.02 o
  -4   4   2      109.92      112.07      2.56 o
  -3   4   2       44.83       43.08      1.93 o
  -2   4   2      301.62      312.26     12.90 o
  -1   4   2      241.86      240.09      3.67 o
   0   4   2      341.29      395.81      6.24 o
   1   4   2       42.04       46.83      1.26 o
   2   4   2      318.90      325.05      5.12 o
   3   4   2       19.11       18.25      2.85 o
   4   4   2       18.76       14.56      1.23 o
   5   4   2       25.32       29.90      2.21 o
   6   4   2        8.99        6.65      1.71 o
  -6   5   2       36.32       42.53      4.94 o
  -5   5   2       39.64       45.50      5.22 o
  -4   5   2       45.37       49.91      2.03 o
  -3   5   2       48.71       44.70      1.80 o
  -2   5   2       40.04       49.57      1.54 o
  -1   5   2      327.91      350.13      9.14 o
   0   5   2      260.03      313.01      6.96 o
   1   5   2       47.64       43.50      2.20 o
   2   5   2       62.61       69.08      1.58 o
   3   5   2      114.95      126.74      5.91 o
   4   5   2       26.96       29.35      2.55 o
   5   5   2       30.36       34.09      2.48 o
   6   5   2        1.74       10.38      2.48 o
  -6   6   2        7.13        3.71      1.25 o
  -5   6   2       23.56       27.66      3.05 o
  -4   6   2      114.70      117.10      3.30 o
  -3   6   2       70.33       67.70      5.55 o
  -2   6   2      197.66      212.39      9.28 o
  -1   6   2      201.68      197.93      6.75 o
   0   6   2      247.46      253.73      7.54 o
   1   6   2        8.46        8.82      1.00 o
   2   6   2       15.33       13.89      0.82 o
   3   6   2       27.84       26.45      1.44 o
   4   6   2       16.18       18.03      2.04 o
   5   6   2       33.12       44.22      3.78 o
  -5   7   2       15.09       19.59      3.82 o
  -4   7   2       42.50       48.80      1.93 o
  -3   7   2      204.81      212.42      5.19 o
  -2   7   2      361.57      349.08      7.42 o
  -1   7   2      177.01      176.75      5.89 o
   0   7   2      251.50      255.97      4.60 o
   1   7   2       45.87       50.80      3.65 o
   2   7   2       51.27       53.02      3.69 o
   3   7   2        7.93       10.12      1.26 o
   4   7   2       27.48       25.15      2.66 o
   5   7   2       22.06       40.22      3.17 o
  -4   8   2       39.37       45.86      2.08 o
  -3   8   2        4.58        7.09      2.95 o
  -2   8   2       42.92       38.46      4.67 o
  -1   8   2       67.27       57.76      4.68 o
   0   8   2      117.84      109.78      2.56 o
   1   8   2        3.39        3.34      0.83 o
   2   8   2        0.60       -0.94      0.94 o
   3   8   2       29.60       33.37      1.91 o
   4   8   2        7.59        4.39      5.96 o
  -3   9   2       36.61       46.75      2.54 o
  -2   9   2        7.26        1.40      1.16 o
  -1   9   2       85.26       87.88      3.66 o
   0   9   2        7.52        8.72      1.45 o
   1   9   2       16.44       19.47      1.34 o
   2   9   2        4.31        5.89      3.99 o
   3   9   2       10.22       12.60      4.46 o
  -2  10   2       15.64       14.44      2.32 o
  -1  10   2        4.16        4.73      1.66 o
   0  10   2       24.88       18.36      5.48 o
   1  10   2       34.26       30.59      4.85 o
  -1 -10   3       10.12        7.00      3.08 o
  -3  -9   3        1.15        5.82      1.96 o
  -2  -9   3       55.82       38.81      1.81 o
  -1  -9   3       78.57       68.06      2.69 o
  -4  -8   3       24.24       25.48      2.65 o
  -3  -8   3       47.39       44.17      3.70 o
  -2  -8   3       39.23       34.02      4.33 o
  -4  -7   3       19.38       19.13      1.88 o
  -3  -7   3      115.46      105.69      2.93 o
  -2  -7   3       28.50       25.84      1.28 o
  -6  -6   3       24.29       27.02      3.31 o
  -5  -6   3       56.89       48.36      3.01 o
  -4  -6   3       45.23       40.78      1.72 o
  -3  -6   3       70.95       70.67      1.68 o
  -2  -6   3      203.35      221.31      4.93 o
   4  -6   3       68.49       58.36      2.79 o
   5  -6   3       56.51       44.61      2.90 o
  -6  -5   3       64.58       76.77      4.20 o
  -5  -5   3      115.43      112.74      4.78 o
  -4  -5   3       38.73       45.08      2.77 o
  -3  -5   3       20.28       20.27      1.28 o
  -2  -5   3       68.03       73.84      2.13 o
   0  -5   3       52.95       62.72      1.99 o
   1  -5   3      114.04      127.62      3.89 o
   2  -5   3      169.17      180.40      5.52 o
   3  -5   3       64.73       69.20      3.37 o
   4  -5   3       73.26       79.58      3.26 o
   5  -5   3      119.09      108.51      4.33 o
   6  -5   3       24.19        2.32      1.90 o
  -7  -4   3        0.23        3.59      2.04 o
  -6  -4   3        2.57       -0.97      1.52 o
  -5  -4   3       72.53       60.88      1.87 o
  -4  -4   3       67.11       67.97      2.21 o
  -3  -4   3       17.09       16.79      2.04 o
  -2  -4   3      191.99      233.83      7.13 o
  -1  -4   3     1319.72     1393.42     59.20 o
   2  -4   3      111.99      119.22      3.86 o
   3  -4   3       22.04       22.87      0.99 o
   4  -4   3       11.74       17.72      1.79 o
   5  -4   3       46.34       39.17      2.24 o
  -7  -3   3        6.31        9.55      2.18 o
  -6  -3   3        9.57        4.69      1.55 o
  -5  -3   3       65.08       67.42      2.09 o
  -4  -3   3       89.74       92.61      4.09 o
  -3  -3   3       11.04        6.72      0.96 o
  -2  -3   3      134.93      145.30      3.04 o
  -1  -3   3      159.52      164.17      3.49 o
   2  -3   3      136.53      154.04      3.31 o
   3  -3   3       42.16       45.05      1.55 o
   4  -3   3        3.72        7.26      1.88 o
   5  -3   3       55.30       47.26      2.40 o
   6  -3   3        2.18        3.70      1.82 o
  -7  -2   3        2.06        0.55      1.52 o
  -6  -2   3       21.07       26.39      2.04 o
  -5  -2   3       23.34       21.38      1.81 o
  -4  -2   3      116.82      119.52      2.93 o
  -3  -2   3      123.75      118.29      5.59 o
  -2  -2   3     1445.13     1400.15     25.55 o
  -1  -2   3     1132.57     1125.27     41.85 o
   0  -2   3      316.11      322.53     12.45 o
   2  -2   3       21.84       15.24      0.59 o
   3  -2   3       80.07       79.65      2.88 o
   4  -2   3        5.40        7.54      1.30 o
   5  -2   3        6.60        8.34      1.52 o
   6  -2   3        8.26        6.35      1.90 o
  -7  -1   3        2.69       -0.33      1.77 o
  -6  -1   3        3.35        5.08      1.35 o
  -5  -1   3      147.78      157.78     15.15 o
  -4  -1   3      225.34      221.38      4.71 o
  -3  -1   3      161.63      157.56      3.42 o
  -2  -1   3      915.47      866.65     15.97 o
  -1  -1   3      211.67      203.58      5.66 o
   0  -1   3      627.41      571.38     16.99 o
   1  -1   3      358.91      354.41      9.52 o
   2  -1   3        7.72        4.25      0.61 o
   3  -1   3      294.14      337.18     15.91 o
   4  -1   3        6.51        5.69      1.74 o
   5  -1   3        5.76        5.30      2.04 o
   6  -1   3       23.25       19.60      2.07 o
  -7   0   3       20.90       15.68      2.04 o
  -6   0   3        0.55        4.47      1.41 o
  -5   0   3      116.40      118.21      2.92 o
  -4   0   3        2.30        4.72      0.85 o
  -3   0   3      104.49       88.28      2.17 o
  -2   0   3        0.65        0.94      0.50 o
  -1   0   3        5.92        5.52      0.77 o
   0   0   3     1285.83     1256.44     25.11 o
   1   0   3     1304.79     1234.57     27.92 o
   2   0   3      447.10      429.30     20.86 o
   3   0   3     1109.37     1093.53     26.21 o
   4   0   3       16.28        9.68      2.37 o
   5   0   3       14.62        3.62      2.07 o
   6   0   3        1.21       -1.24      1.24 o
  -7   1   3        2.69        1.44      1.44 o
  -6   1   3        3.33        3.46      1.97 o
  -5   1   3      147.93      156.88      3.71 o
  -4   1   3      225.60      223.01      3.84 o
  -3   1   3      161.85      162.12      2.88 o
  -2   1   3      915.47      863.63     13.91 o
  -1   1   3      211.65      218.91      6.38 o
   0   1   3      626.86      605.78     11.05 o
   1   1   3      359.05      336.10      7.01 o
   2   1   3        7.74        7.08      2.25 o
   3   1   3      294.20      309.01     14.39 o
   4   1   3        6.47        8.32      0.77 o
   5   1   3        5.79        6.95      1.21 o
   6   1   3       23.27       14.71      2.02 o
   7   1   3        5.52        0.11      1.99 o
  -6   2   3       21.11       24.89      2.94 o
  -5   2   3       23.33       20.67      1.71 o
  -4   2   3      116.64      110.89      5.63 o
  -3   2   3      123.62      113.81      2.18 o
  -2   2   3     1445.19     1450.51     21.44 o
  -1   2   3     1133.47     1130.82     32.27 o
   0   2   3      316.28      307.07      6.67 o
   1   2   3      251.82      246.40      3.87 o
   2   2   3       21.82       14.64      0.75 o
   3   2   3       80.04       72.60      1.55 o
   4   2   3        5.42        4.35      0.71 o
   5   2   3        6.58        2.39      1.18 o
   6   2   3        8.30        6.65      1.93 o
  -7   3   3        6.30        8.47      2.48 o
  -6   3   3        9.58        7.74      2.24 o
  -5   3   3       65.23       74.26      8.12 o
  -4   3   3       90.04       94.11      2.06 o
  -3   3   3       11.04        6.53      1.13 o
  -2   3   3      135.25      129.62      2.30 o
  -1   3   3      160.07      160.38      4.89 o
   0   3   3      937.41      942.88     14.07 o
   1   3   3      285.45      276.94      4.45 o
   2   3   3      136.33      145.35      2.55 o
   3   3   3       42.17       46.50      1.73 o
   4   3   3        3.73       11.35      4.67 o
   5   3   3       55.25       52.17      1.91 o
   6   3   3        2.16        2.69      3.77 o
  -6   4   3        2.58        7.79      2.04 o
  -5   4   3       72.26       71.02      3.27 o
  -4   4   3       67.09       64.18      4.24 o
  -3   4   3       17.06       15.19      1.73 o
  -2   4   3      192.09      223.46      9.27 o
  -1   4   3     1319.57     1353.24     34.62 o
   0   4   3      332.73      357.64     11.24 o
   1   4   3      204.43      208.11      3.56 o
   2   4   3      111.99      112.93      2.34 o
   3   4   3       22.15       23.90      1.48 o
   4   4   3       11.69        6.85      1.18 o
   5   4   3       46.42       55.71      2.87 o
   6   4   3        0.81        0.99      1.68 o
  -6   5   3       64.58       68.47     10.41 o
  -5   5   3      115.51      103.91      5.34 o
  -4   5   3       38.71       39.14      1.83 o
  -3   5   3       20.23       19.84      3.15 o
  -2   5   3       68.08       68.01      3.76 o
  -1   5   3      113.19      113.53      5.52 o
   0   5   3       53.17       56.60      2.27 o
   1   5   3      113.77      119.70      2.89 o
   2   5   3      169.22      165.81      6.17 o
   3   5   3       64.53       63.80      2.13 o
   4   5   3       73.24       71.38      7.30 o
   5   5   3      118.96      123.48      4.80 o
   6   5   3       24.15       22.53      2.32 o
  -6   6   3       24.27       27.23      5.16 o
  -5   6   3       56.93       57.69      9.19 o
  -4   6   3       45.27       38.21      3.30 o
  -3   6   3       70.93       76.79      3.96 o
  -2   6   3      203.15      213.56      4.84 o
  -1   6   3      479.79      494.34     16.22 o
   0   6   3       86.31       95.19      5.75 o
   1   6   3      138.27      140.53      2.84 o
   2   6   3       98.07       99.18      2.86 o
   3   6   3        2.27        5.20      0.91 o
   4   6   3       68.56       70.36      5.24 o
   5   6   3       56.52       64.15      3.28 o
  -5   7   3       17.08       11.49      1.43 o
  -4   7   3       19.40       16.14      2.64 o
  -3   7   3      115.50      111.92      3.39 o
  -2   7   3       28.50       22.89      1.68 o
  -1   7   3      635.89      622.61      9.92 o
   0   7   3      107.17       98.91      2.75 o
   1   7   3        5.95        4.43      1.21 o
   2   7   3       26.10       27.40      1.74 o
   3   7   3        9.81       10.87      1.38 o
   4   7   3       49.30       50.27      4.51 o
   5   7   3       25.30       38.29      3.73 o
  -4   8   3       24.28       23.58      2.02 o
  -3   8   3       47.37       46.40      2.76 o
  -2   8   3       39.13       33.71      5.42 o
  -1   8   3       57.71       64.44      2.30 o
   0   8   3       24.76       22.20      2.34 o
   1   8   3       61.88       56.32      4.50 o
   2   8   3       58.50       52.16      1.59 o
   3   8   3        1.18        1.01      3.15 o
   4   8   3        3.13        4.55      1.40 o
  -3   9   3        1.15        3.25      1.40 o
  -2   9   3       55.81       53.41      3.56 o
  -1   9   3       78.50       82.49      3.00 o
   0   9   3        6.37        9.71      4.18 o
   1   9   3       18.58       16.01      1.31 o
   2   9   3        0.42        0.91      1.15 o
   3   9   3       12.01        7.46      1.42 o
  -1  10   3       10.07       11.62      2.48 o
   0  10   3       15.21       17.14      1.86 o
   1  10   3        1.73        5.22      4.21 o
  -1 -10   4       31.48       29.96     11.81 o
  -3  -9   4        9.57        8.49      1.48 o
  -2  -9   4       33.03       25.08      1.81 o
  -1  -9   4        3.17        0.28      1.03 o
  -4  -8   4        0.34        0.03      1.63 o
  -3  -8   4        7.68        5.40      1.10 o
  -2  -8   4       32.61       23.64      2.71 o
  -1  -8   4        6.62        5.82      2.18 o
  -4  -7   4       20.21       16.59      1.74 o
  -3  -7   4        7.77        4.17      1.01 o
  -2  -7   4       42.59       35.81      3.44 o
  -1  -7   4      160.90      139.37      3.53 o
  -6  -6   4       35.37       21.86      2.79 o
  -5  -6   4       23.14       20.24      1.42 o
  -4  -6   4       15.88       13.80      2.50 o
  -3  -6   4       32.09       31.56      3.55 o
  -2  -6   4       48.30       46.13      4.80 o
  -1  -6   4       57.59       57.60      3.59 o
   3  -6   4       31.40       33.43      2.15 o
   4  -6   4       53.77       37.16      2.24 o
   5  -6   4       14.97        2.57      1.99 o
  -6  -5   4       66.30       68.13      3.45 o
  -5  -5   4       43.63       38.82      2.53 o
  -4  -5   4      263.20      262.96      5.73 o
  -3  -5   4       45.40       46.50      4.09 o
  -2  -5   4        0.97       -0.54      0.68 o
  -1  -5   4       17.98       16.07      1.02 o
   1  -5   4        8.14        9.08      0.97 o
   2  -5   4       72.50       72.57      2.73 o
   3  -5   4        1.29       -1.05      1.05 o
   4  -5   4       79.41       79.28      3.64 o
   5  -5   4        4.43        3.31      1.55 o
  -7  -4   4        1.54       -1.13      2.10 o
  -6  -4   4        3.04        5.38      2.98 o
  -5  -4   4       12.14       13.51      4.32 o
  -4  -4   4       28.02       25.00      3.71 o
  -3  -4   4        0.67       -0.41      0.62 o
  -2  -4   4       25.55       31.99      1.30 o
  -1  -4   4       22.11       21.55      2.22 o
   2  -4   4      157.74      175.90      5.44 o
   3  -4   4      147.19      153.74      3.66 o
   4  -4   4       87.52       89.30      3.84 o
   5  -4   4       15.47       13.08      1.99 o
   6  -4   4       14.01        3.89      2.02 o
  -7  -3   4        5.67       12.92      2.95 o
  -6  -3   4       11.47       13.72      2.76 o
  -5  -3   4       66.38       71.58      3.27 o
  -4  -3   4       49.41       52.24      2.90 o
  -3  -3   4       54.55       60.51      5.01 o
  -2  -3   4      440.43      467.48     12.67 o
  -1  -3   4      147.90      147.97      4.39 o
   0  -3   4      418.28      427.70     10.28 o
   2  -3   4       77.04       76.69      2.71 o
   3  -3   4       17.44       21.22      1.11 o
   4  -3   4       10.75        8.17      1.41 o
   5  -3   4        8.81       11.40      2.48 o
  -7  -2   4        3.83        6.21      2.37 o
  -6  -2   4       15.91       12.81      2.07 o
  -5  -2   4       11.31       10.06      3.44 o
  -4  -2   4       28.33       34.23      2.69 o
  -3  -2   4      259.53      269.35      5.49 o
  -2  -2   4      457.84      458.87     12.34 o
  -1  -2   4      239.60      277.45      5.52 o
   0  -2   4      510.16      476.22     13.32 o
   2  -2   4      184.96      176.05      8.05 o
   3  -2   4        7.29       10.50      0.92 o
   4  -2   4      100.51      113.89      2.94 o
   5  -2   4       34.34       36.80      3.01 o
   6  -2   4       24.76       18.85      2.51 o
  -7  -1   4       23.07       33.43      3.31 o
  -6  -1   4        1.60        0.23      1.39 o
  -5  -1   4      184.37      196.28      5.88 o
  -4  -1   4      155.22      155.61      3.77 o
  -3  -1   4      551.03      558.29     12.19 o
  -2  -1   4      403.19      393.78     10.63 o
  -1  -1   4     1380.46     1301.80     33.15 o
   0  -1   4       12.96       17.56      1.10 o
   1  -1   4      792.85      775.32     15.72 o
   2  -1   4       90.62       90.13      3.12 o
   3  -1   4      108.77      128.97      5.01 o
   4  -1   4       22.07       23.31      1.08 o
   5  -1   4       13.26       23.38      2.02 o
   6  -1   4        1.62        3.09      1.63 o
  -7   0   4        0.19        6.51      2.18 o
  -6   0   4        2.47        0.86      1.09 o
  -5   0   4      182.62      186.52      4.44 o
  -4   0   4        1.91        0.61      0.77 o
  -3   0   4     1344.13     1329.13     24.43 o
  -2   0   4       17.76       11.26      1.02 o
  -1   0   4      174.14      182.80      5.13 o
   0   0   4       40.85       27.96      0.95 o
   1   0   4      201.13      195.92      3.80 o
   2   0   4      594.06      627.93     12.82 o
   3   0   4       71.85       86.10      3.37 o
   4   0   4        0.19        0.06      1.16 o
   5   0   4       44.95       53.48      1.97 o
   6   0   4       41.79       28.82      2.57 o
  -7   1   4       23.08       26.50      3.34 o
  -6   1   4        1.61        2.23      1.19 o
  -5   1   4      184.23      184.75      4.52 o
  -4   1   4      154.88      149.12      7.03 o
  -3   1   4      551.53      542.01     10.61 o
  -2   1   4      403.49      387.28      7.27 o
  -1   1   4     1380.50     1314.15     23.73 o
   0   1   4       12.89       11.38      0.63 o
   1   1   4      792.91      771.67     14.05 o
   2   1   4       90.45       89.57      2.05 o
   3   1   4      108.78      120.47      4.33 o
   4   1   4       22.09       21.32      6.20 o
   5   1   4       13.23       14.67      1.81 o
   6   1   4        1.62       10.35      1.99 o
  -7   2   4        3.85       -1.68      1.68 o
  -6   2   4       15.85       16.79      2.83 o
  -5   2   4       11.33       10.60      2.89 o
  -4   2   4       28.28       28.58      1.72 o
  -3   2   4      259.67      250.78      6.69 o
  -2   2   4      457.29      490.40      9.15 o
  -1   2   4      239.51      260.29      5.05 o
   0   2   4      511.05      506.70      9.43 o
   1   2   4       26.30       22.39      1.85 o
   2   2   4      185.19      194.30     10.61 o
   3   2   4        7.33        7.58      1.16 o
   4   2   4      100.64      105.37      3.49 o
   5   2   4       34.32       31.60      4.02 o
   6   2   4       24.82       15.21      2.24 o
  -7   3   4        5.65        5.88      2.51 o
  -6   3   4       11.45       12.71      1.64 o
  -5   3   4       66.22       64.49      4.55 o
  -4   3   4       49.30       49.12      1.33 o
  -3   3   4       54.69       59.24      1.84 o
  -2   3   4      441.16      463.68      8.74 o
  -1   3   4      147.68      149.24      4.25 o
   0   3   4      418.66      447.09      8.47 o
   1   3   4       59.46       53.70      1.20 o
   2   3   4       77.02       70.59      2.17 o
   3   3   4       17.42       18.43      1.71 o
   4   3   4       10.76       15.64      1.63 o
   5   3   4        8.82        7.26      2.39 o
   6   3   4        7.79        2.34      1.44 o
  -6   4   4        3.03        2.39      1.95 o
  -5   4   4       12.24        9.63      2.00 o
  -4   4   4       27.97       30.08      2.07 o
  -3   4   4        0.70        0.28      1.33 o
  -2   4   4       25.48       31.43      1.22 o
  -1   4   4       22.13       20.80      1.19 o
   0   4   4        5.02        6.72      0.87 o
   1   4   4      289.85      304.00      4.95 o
   2   4   4      157.52      158.32      3.65 o
   3   4   4      147.42      145.45      2.79 o
   4   4   4       87.60       86.45      7.11 o
   5   4   4       15.46       18.30      2.46 o
   6   4   4       14.00       26.09      2.68 o
  -6   5   4       66.38       82.92      3.02 o
  -5   5   4       43.64       36.83      5.05 o
  -4   5   4      263.43      266.68     10.52 o
  -3   5   4       45.34       46.33      2.48 o
  -2   5   4        0.98       -0.63      0.63 o
  -1   5   4       18.00       16.99      0.98 o
   0   5   4       38.89       44.72      2.36 o
   1   5   4        8.13        9.73      1.32 o
   2   5   4       72.25       65.48      1.60 o
   3   5   4        1.28        2.41      1.19 o
   4   5   4       79.26       83.83      4.11 o
   5   5   4        4.45        8.89      1.99 o
  -6   6   4       35.43       36.58      5.07 o
  -5   6   4       23.08       24.91      3.23 o
  -4   6   4       15.86       21.81      1.48 o
  -3   6   4       32.02       28.78      3.66 o
  -2   6   4       48.40       57.72      3.04 o
  -1   6   4       57.59       55.49      4.17 o
   0   6   4      147.73      164.04      5.27 o
   1   6   4      175.55      174.84      4.90 o
   2   6   4       60.66       56.14      4.13 o
   3   6   4       31.37       29.98      3.67 o
   4   6   4       53.70       53.28      3.53 o
   5   6   4       15.00       18.22      2.37 o
  -5   7   4       23.00       29.17      3.92 o
  -4   7   4       20.20       19.71      2.10 o
  -3   7   4        7.74        7.80      1.16 o
  -2   7   4       42.59       42.40      2.40 o
  -1   7   4      161.03      151.97      3.77 o
   0   7   4       70.12       65.63      1.80 o
   1   7   4      268.80      257.81      5.83 o
   2   7   4       59.55       60.47      2.23 o
   3   7   4        1.10       -1.82      2.62 o
   4   7   4        8.03        9.95      4.72 o
  -4   8   4        0.34        4.86      2.76 o
  -3   8   4        7.74       12.28      1.93 o
  -2   8   4       32.68       28.49      2.13 o
  -1   8   4        6.61        0.97      1.44 o
   0   8   4       34.55       31.27      1.98 o
   1   8   4       75.99       73.78      3.40 o
   2   8   4        7.50       11.46      1.57 o
   3   8   4       32.41       31.32     11.39 o
   4   8   4       38.63       42.42      4.26 o
  -3   9   4        9.52        9.36      2.07 o
  -2   9   4       32.93       30.36      2.40 o
  -1   9   4        3.16        8.36      1.99 o
   0   9   4       38.65       39.08      3.28 o
   1   9   4       20.77       24.00      1.27 o
   2   9   4       17.78       19.04      7.88 o
  -1  10   4       31.57       28.52      2.46 o
   0  10   4       28.75       29.19      1.83 o
  -3  -9   5        8.72        7.06      7.11 o
  -2  -9   5       18.17       12.33      1.36 o
  -1  -9   5       16.32       13.89      3.75 o
   0  -9   5       28.69       30.66      1.94 o
  -4  -8   5       25.03       21.95      2.13 o
  -3  -8   5       44.86       40.86      1.88 o
  -2  -8   5       37.49       34.31      1.68 o
  -1  -8   5        4.23        3.60      1.17 o
  -4  -7   5       58.10       67.36      3.78 o
  -3  -7   5        8.36        8.57      1.24 o
  -2  -7   5       97.76       93.04      2.68 o
  -1  -7   5        0.09       -0.83      1.02 o
  -6  -6   5       10.60       -1.13      1.57 o
  -5  -6   5       71.81       68.35      8.47 o
  -4  -6   5        8.37        9.69      1.38 o
  -3  -6   5       18.49       20.79      1.71 o
  -2  -6   5       29.94       33.51      2.37 o
  -1  -6   5      136.03      128.01      8.06 o
   3  -6   5       15.12       12.23      1.68 o
   4  -6   5        6.34       -0.69      1.77 o
   5  -6   5        3.55       -1.35      1.35 o
  -6  -5   5       23.99       10.90      2.10 o
  -5  -5   5       94.18       91.25      6.49 o
  -4  -5   5      305.92      321.55      7.22 o
  -3  -5   5       27.92       29.45      1.79 o
  -2  -5   5      442.80      451.36     10.23 o
  -1  -5   5       14.18       15.13      1.92 o
   0  -5   5       19.68       21.59      1.22 o
   2  -5   5       13.28       10.68      1.27 o
   3  -5   5        7.43        5.16      1.41 o
   4  -5   5       47.08       53.88      3.06 o
   5  -5   5        7.48        7.98      1.99 o
  -7  -4   5       14.37        7.81      2.59 o
  -6  -4   5       25.36       20.10      2.35 o
  -5  -4   5       27.87       24.90      2.29 o
  -4  -4   5       22.57       14.70      2.02 o
  -3  -4   5       27.76       25.15      1.49 o
  -2  -4   5       41.36       44.02      1.99 o
  -1  -4   5      187.45      190.59     13.06 o
   0  -4   5      307.67      340.53     11.84 o
   2  -4   5       30.67       30.34      1.60 o
   3  -4   5       84.22      103.13      2.59 o
   4  -4   5       89.83       99.68      3.92 o
   5  -4   5       16.22       10.63      2.73 o
   6  -4   5       10.24        1.66      2.15 o
  -7  -3   5        1.95       10.88      2.43 o
  -6  -3   5        8.69        6.84      1.39 o
  -5  -3   5      138.66      141.88      3.55 o
  -4  -3   5       29.28       31.82      2.26 o
  -3  -3   5      124.68      132.81      4.47 o
  -2  -3   5       55.66       67.47      2.65 o
  -1  -3   5      581.05      640.35     29.67 o
   0  -3   5        6.28        7.30      0.59 o
   2  -3   5       15.25       15.87      1.44 o
   3  -3   5       28.12       29.32      1.30 o
   4  -3   5      119.95      117.95      4.42 o
   6  -3   5        2.05        5.77      2.26 o
  -7  -2   5       14.49       16.95      2.40 o
  -6  -2   5       91.86       89.23      4.03 o
  -5  -2   5       22.06       19.73      1.13 o
  -4  -2   5       46.77       45.60      1.60 o
  -3  -2   5      176.45      184.54      5.71 o
  -2  -2   5      182.83      214.63      6.29 o
  -1  -2   5      705.88      740.16     19.32 o
   0  -2   5      594.20      567.95     17.39 o
   1  -2   5       42.72       41.17      1.43 o
   2  -2   5      130.67      130.79      4.33 o
   3  -2   5        2.61        7.95      1.21 o
   4  -2   5       42.87       36.83      6.97 o
   5  -2   5        4.26        0.86      1.33 o
   6  -2   5       10.53        4.22      2.07 o
  -7  -1   5        1.34       -1.41      1.41 o
  -6  -1   5      108.45      117.40      5.07 o
  -5  -1   5      310.71      336.35     13.02 o
  -4  -1   5       32.01       34.97      3.70 o
  -3  -1   5      275.11      282.53      8.12 o
  -2  -1   5      188.09      219.35      6.29 o
  -1  -1   5      487.84      451.80     11.98 o
   0  -1   5      138.12      148.48      4.28 o
   1  -1   5       57.02       60.57      1.22 o
   2  -1   5      140.93      149.27      4.60 o
   3  -1   5      280.70      289.46      8.39 o
   4  -1   5      331.68      375.44      7.81 o
   5  -1   5       14.75       15.68      1.85 o
   6  -1   5        0.81       -1.66      1.66 o
  -7   0   5       21.00       15.65      2.43 o
  -6   0   5      122.31      109.26     13.94 o
  -5   0   5      171.38      170.52      7.23 o
  -4   0   5      134.01      127.30      3.66 o
  -3   0   5      187.96      195.91      5.91 o
  -2   0   5      299.76      296.89      8.23 o
  -1   0   5       51.91       60.57      1.50 o
   0   0   5      290.30      269.79      5.22 o
   1   0   5       76.06       83.04      2.87 o
   2   0   5        0.00        4.42      0.77 o
   3   0   5       20.78       31.28      1.66 o
   4   0   5      131.59      145.81      3.51 o
   5   0   5       48.80       43.92      9.45 o
   6   0   5        0.56        3.15      2.43 o
  -7   1   5        1.33        5.74      1.96 o
  -6   1   5      108.42      112.68      2.93 o
  -5   1   5      310.83      350.96      7.27 o
  -4   1   5       32.10       37.39      2.88 o
  -3   1   5      274.96      268.34      7.70 o
  -2   1   5      187.77      205.60      4.15 o
  -1   1   5      488.20      462.45      9.76 o
   0   1   5      137.95      149.24      6.31 o
   1   1   5       57.02       67.20      1.58 o
   2   1   5      140.95      155.17      4.91 o
   3   1   5      280.65      273.12      8.20 o
   4   1   5      331.90      361.85     13.82 o
   5   1   5       14.74       16.23      2.82 o
   6   1   5        0.82        2.82      2.43 o
  -7   2   5       14.54       14.55      7.48 o
  -6   2   5       92.01       83.91      6.39 o
  -5   2   5       22.02       18.52      1.06 o
  -4   2   5       46.79       40.13      1.77 o
  -3   2   5      176.42      183.20      9.23 o
  -2   2   5      182.56      191.60      6.50 o
  -1   2   5      706.40      732.35     13.53 o
   0   2   5      594.56      581.57     10.83 o
   1   2   5       42.85       39.58      1.60 o
   2   2   5      131.06      115.81      4.32 o
   3   2   5        2.60        2.73      1.44 o
   4   2   5       42.90       37.89      3.48 o
   5   2   5        4.27        8.34      1.17 o
   6   2   5       10.53        6.65      2.10 o
  -7   3   5        1.95       -1.68      1.68 o
  -6   3   5        8.67        4.02      2.44 o
  -5   3   5      138.66      137.77      6.31 o
  -4   3   5       29.38       30.36      2.21 o
  -3   3   5      124.78      132.97      4.55 o
  -2   3   5       55.65       58.69      1.60 o
  -1   3   5      581.53      615.23     11.53 o
   0   3   5        6.26        5.24      0.76 o
   1   3   5     1119.00     1111.91     16.59 o
   2   3   5       15.23       16.02      3.45 o
   3   3   5       28.06       27.91      2.11 o
   4   3   5      120.02      131.48      5.08 o
   5   3   5        0.74        5.67      4.43 o
   6   3   5        2.06       11.76      2.02 o
  -7   4   5       14.33       14.05      2.07 o
  -6   4   5       25.35       30.03      2.51 o
  -5   4   5       27.98       29.92      2.58 o
  -4   4   5       22.49       24.82      1.77 o
  -3   4   5       27.81       29.26      1.96 o
  -2   4   5       41.23       40.82      3.02 o
  -1   4   5      187.62      189.10      9.73 o
   0   4   5      307.48      337.65     10.26 o
   1   4   5       82.18       79.91      1.68 o
   2   4   5       30.66       28.03      2.84 o
   3   4   5       84.09       82.50      9.65 o
   4   4   5       89.81       89.55      6.67 o
   5   4   5       16.30       16.04      1.96 o
   6   4   5       10.23       10.08      2.04 o
  -6   5   5       24.03       39.31      2.68 o
  -5   5   5       94.00       98.35      5.53 o
  -4   5   5      306.05      303.57      9.50 o
  -3   5   5       27.97       34.06      2.02 o
  -2   5   5      442.80      451.83     12.73 o
  -1   5   5       14.22       18.69      1.11 o
   0   5   5       19.66       21.59      1.17 o
   1   5   5      144.15      161.45      5.17 o
   2   5   5       13.29       14.54      4.55 o
   3   5   5        7.38        5.94      1.17 o
   4   5   5       46.85       42.46      2.54 o
   5   5   5        7.48        7.40      1.77 o
  -6   6   5       10.65       10.99      2.02 o
  -5   6   5       71.73       71.27      3.40 o
  -4   6   5        8.39        5.44      1.30 o
  -3   6   5       18.40       17.47      1.63 o
  -2   6   5       29.99       28.79      1.85 o
  -1   6   5      135.78      132.40      4.97 o
   0   6   5       35.67       35.34      1.88 o
   1   6   5        4.46        5.91      2.47 o
   2   6   5       77.27       79.26      6.56 o
   3   6   5       15.19       12.98      2.46 o
   4   6   5        6.33        6.57      1.77 o
   5   6   5        3.54        1.21      1.96 o
  -5   7   5        0.49        4.58      1.85 o
  -4   7   5       58.05       66.42      3.26 o
  -3   7   5        8.36       11.46      2.07 o
  -2   7   5       97.58       96.78      3.95 o
  -1   7   5        0.09        0.44      1.49 o
   0   7   5      169.40      148.83      4.04 o
   1   7   5       45.34       34.46      2.15 o
   2   7   5        4.55        7.52      2.86 o
   3   7   5        9.48        8.45      1.52 o
   4   7   5        1.10       -1.66      1.66 o
  -4   8   5       25.03       34.78      2.79 o
  -3   8   5       44.78       47.76      2.87 o
  -2   8   5       37.55       31.06      2.76 o
  -1   8   5        4.24        5.00      1.82 o
   0   8   5       16.57       25.91      4.93 o
   1   8   5        2.13        5.40      1.39 o
   2   8   5       27.93       30.41      1.85 o
   3   8   5       18.22       13.71      5.31 o
  -3   9   5        8.74       14.02      2.18 o
  -2   9   5       18.33       24.76      2.59 o
  -1   9   5       16.26       24.62      2.37 o
   0   9   5       28.75       29.16      1.42 o
   1   9   5        1.64       14.41      7.37 o
   2   9   5        6.01        5.44      1.49 o
  -3  -9   6       41.13       29.73      4.28 o
  -2  -9   6        6.01        4.33      6.27 o
  -1  -9   6       27.81       23.97      9.59 o
   0  -9   6        1.10        2.04      1.41 o
  -4  -8   6       14.98       22.28      2.98 o
  -3  -8   6        2.05        3.88      1.33 o
  -2  -8   6       56.51       54.71      4.93 o
  -1  -8   6       14.96       15.74      3.66 o
   0  -8   6       48.17       43.67      2.37 o
  -5  -7   6        2.29        3.34      1.93 o
  -4  -7   6       26.97       25.56      2.07 o
  -3  -7   6       10.24        8.25      1.57 o
  -2  -7   6       23.09       17.87      1.85 o
  -1  -7   6        6.82        1.58      1.19 o
   0  -7   6       65.05       53.97      7.12 o
  -5  -6   6       30.47       22.61      2.24 o
  -4  -6   6        5.25        5.85      1.44 o
  -3  -6   6        5.19        5.80      1.96 o
  -2  -6   6       37.01       41.40      2.97 o
  -1  -6   6        0.37       -0.83      0.83 o
   0  -6   6       24.50       19.44      2.22 o
   3  -6   6       16.81        9.41      1.79 o
   4  -6   6        9.46        7.76      2.29 o
  -6  -5   6        3.17       -1.33      1.33 o
  -5  -5   6       77.45       77.35      3.34 o
  -4  -5   6       33.17       28.18      1.93 o
  -3  -5   6      462.46      468.75     13.36 o
  -2  -5   6      345.28      364.45      7.65 o
  -1  -5   6       27.15       30.83      1.25 o
   0  -5   6       58.92       48.47      1.72 o
   3  -5   6       14.86       12.84      1.55 o
   4  -5   6        9.19        3.40      1.55 o
   5  -5   6       44.77       53.14      4.14 o
  -7  -4   6        1.79        1.71      2.10 o
  -6  -4   6       32.00       25.40      2.29 o
  -5  -4   6       58.23       55.43      2.47 o
  -4  -4   6       41.72       43.06      2.40 o
  -3  -4   6       47.02       52.67      2.68 o
  -2  -4   6        1.71        3.86      1.55 o
  -1  -4   6      132.90      149.73      3.50 o
   0  -4   6      116.82      118.74      3.46 o
   1  -4   6      136.96      138.66      3.27 o
   2  -4   6      129.66      124.77      4.53 o
   3  -4   6      131.35      135.04      3.36 o
   4  -4   6       17.93       20.07      1.93 o
   5  -4   6       10.31        0.17      1.77 o
  -7  -3   6        8.68        4.72      2.02 o
  -6  -3   6        4.59        3.47      1.38 o
  -5  -3   6        8.95       11.64      1.21 o
  -4  -3   6        8.58        9.50      1.79 o
  -3  -3   6       41.22       44.11      2.37 o
  -2  -3   6      109.24      111.11      3.78 o
  -1  -3   6      402.15      416.19     20.44 o
   0  -3   6       31.44       28.97      2.75 o
   1  -3   6      203.02      191.15      4.09 o
   2  -3   6       69.86       71.58      2.76 o
   3  -3   6      310.48      331.23      9.63 o
   4  -3   6       21.99       21.86      1.93 o
   5  -3   6       38.84       46.79      2.68 o
   6  -3   6       17.20       21.48      2.57 o
  -7  -2   6       43.35       34.12      2.62 o
  -6  -2   6      134.54      149.43      3.92 o
  -5  -2   6       71.53       77.35      2.25 o
  -4  -2   6       31.57       34.86      2.29 o
  -3  -2   6       55.54       62.14      2.93 o
  -2  -2   6      163.05      185.20      5.69 o
  -1  -2   6       78.69       77.62      2.68 o
   0  -2   6      332.83      335.53      9.14 o
   1  -2   6      294.05      297.81     10.74 o
   2  -2   6      227.46      213.72      5.33 o
   3  -2   6      295.37      323.39      9.47 o
   4  -2   6       12.54       14.32      2.10 o
   5  -2   6        2.79        5.93      1.77 o
   6  -2   6        4.72       -1.49      2.21 o
  -7  -1   6       21.93       11.54      1.96 o
  -6  -1   6       36.34       36.37      1.61 o
  -5  -1   6       14.92       15.84      1.24 o
  -4  -1   6       45.18       45.80      2.35 o
  -3  -1   6       47.75       53.75      2.54 o
  -2  -1   6      510.48      572.49     15.27 o
  -1  -1   6      221.42      221.86      6.38 o
   0  -1   6      861.08      794.77     14.70 o
   1  -1   6      291.40      321.69     13.26 o
   2  -1   6       22.99       20.71      2.71 o
   3  -1   6       82.28       80.94      3.06 o
   4  -1   6      230.73      248.78     13.53 o
   5  -1   6       42.84       41.08      2.51 o
   6  -1   6       12.20       22.19      3.23 o
  -7   0   6        3.53        3.04      1.57 o
  -6   0   6      223.88      225.98      8.74 o
  -5   0   6       58.21       54.89      6.61 o
  -4   0   6      188.54      193.29      6.16 o
  -3   0   6      311.05      355.79      9.99 o
  -2   0   6      265.92      289.30      8.12 o
  -1   0   6      137.01      140.72      3.01 o
   0   0   6      483.96      503.12      9.45 o
   1   0   6       37.68       38.13      1.89 o
   2   0   6       49.12       55.18      2.76 o
   3   0   6      336.25      352.26     10.32 o
   4   0   6        7.07        4.89      1.02 o
   5   0   6        0.04       -1.06      1.06 o
  -7   1   6       21.98       24.01     13.94 o
  -6   1   6       36.32       31.02      5.93 o
  -5   1   6       14.93       22.03      1.46 o
  -4   1   6       45.21       37.07      2.48 o
  -3   1   6       47.99       56.18      1.58 o
  -2   1   6      510.98      557.89     10.49 o
  -1   1   6      221.57      224.58      4.52 o
   0   1   6      861.16      838.41     28.00 o
   1   1   6      291.29      308.05      5.93 o
   2   1   6       23.01       22.53      1.96 o
   3   1   6       82.20       79.03      3.31 o
   4   1   6      230.54      254.16      5.63 o
   5   1   6       42.88       41.02      1.89 o
   6   1   6       12.24       16.31      2.54 o
  -7   2   6       43.38       38.33      5.58 o
  -6   2   6      134.37      130.26      3.39 o
  -5   2   6       71.64       81.21      3.67 o
  -4   2   6       31.64       24.02      2.18 o
  -3   2   6       55.42       60.74      3.27 o
  -2   2   6      163.21      189.13      3.92 o
  -1   2   6       78.75       83.66      2.01 o
   0   2   6      333.19      360.52      8.96 o
   1   2   6      294.46      299.76      8.78 o
   2   2   6      227.70      220.34      7.01 o
   3   2   6      295.66      297.16      9.00 o
   4   2   6       12.63       18.05      1.27 o
   5   2   6        2.80        1.57      1.12 o
   6   2   6        4.71        6.22      4.91 o
  -7   3   6        8.67       10.43      2.29 o
  -6   3   6        4.63       -0.83      1.35 o
  -5   3   6        8.98        7.40      1.44 o
  -4   3   6        8.51       17.89      1.85 o
  -3   3   6       41.21       47.84      2.84 o
  -2   3   6      109.28      112.72      6.85 o
  -1   3   6      402.50      413.05      9.70 o
   0   3   6       31.40       32.80      1.19 o
   1   3   6      203.00      208.54      4.33 o
   2   3   6       69.88       71.48      2.28 o
   3   3   6      310.35      341.50     10.27 o
   4   3   6       21.91       21.13      6.45 o
   5   3   6       38.84       39.29      4.62 o
   6   3   6       17.21       32.49      2.57 o
  -7   4   6        1.79        5.33      1.99 o
  -6   4   6       31.94       32.41      2.43 o
  -5   4   6       58.14       53.66      2.82 o
  -4   4   6       41.68       34.48      2.76 o
  -3   4   6       47.11       53.44      2.95 o
  -2   4   6        1.66        1.46      0.86 o
  -1   4   6      133.02      153.53      7.55 o
   0   4   6      116.61      123.70      6.83 o
   1   4   6      137.02      139.04      3.22 o
   2   4   6      129.63      128.47      3.23 o
   3   4   6      131.27      143.57      5.69 o
   4   4   6       17.94       19.02      7.49 o
   5   4   6       10.28       14.60      2.29 o
  -6   5   6        3.16        1.60      1.68 o
  -5   5   6       77.56       86.95      3.81 o
  -4   5   6       33.14       33.62      2.15 o
  -3   5   6      462.41      448.74     12.86 o
  -2   5   6      344.82      375.48     10.74 o
  -1   5   6       27.14       27.94      1.26 o
   0   5   6       58.75       52.60      6.31 o
   1   5   6       19.07       19.42      2.24 o
   2   5   6        3.90        1.79      1.21 o
   3   5   6       14.87       14.96      1.71 o
   4   5   6        9.23       15.71      2.84 o
   5   5   6       44.67       62.77      3.67 o
  -6   6   6        5.54       11.59      2.35 o
  -5   6   6       30.56       35.97      2.79 o
  -4   6   6        5.27        3.78      1.66 o
  -3   6   6        5.18        5.58      1.82 o
  -2   6   6       36.97       36.96      2.37 o
  -1   6   6        0.36        3.06      4.83 o
   0   6   6       24.51       20.01      1.17 o
   1   6   6      111.27      115.23      4.76 o
   2   6   6       49.98       45.22      8.02 o
   3   6   6       16.76       18.14      1.42 o
   4   6   6        9.46        9.33      2.57 o
  -5   7   6        2.31        6.90      2.24 o
  -4   7   6       27.02       28.74      2.90 o
  -3   7   6       10.23        7.62      1.57 o
  -2   7   6       23.02       26.94      2.24 o
  -1   7   6        6.79        7.09      1.27 o
   0   7   6       65.01       61.03      2.21 o
   1   7   6        0.90        2.21      1.03 o
   2   7   6       43.84       38.03      1.73 o
   3   7   6       65.18       73.45      3.92 o
   4   7   6        4.30       10.88      2.82 o
  -4   8   6       14.95       20.26      2.57 o
  -3   8   6        2.08       -1.55      1.55 o
  -2   8   6       56.49       57.28      2.93 o
  -1   8   6       14.88       17.34      2.02 o
   0   8   6       48.28       47.28      1.95 o
   1   8   6       44.70       42.37      3.99 o
   2   8   6       24.11       27.06      1.80 o
   3   8   6        0.92        0.28      1.93 o
  -3   9   6       41.23       34.59      3.45 o
  -2   9   6        6.09        4.44      1.68 o
  -1   9   6       27.78       27.94      2.40 o
   0   9   6        1.10        3.75      1.99 o
   1   9   6       23.04       22.99      5.45 o
  -2  -9   7        4.09        6.34      2.88 o
  -1  -9   7       53.88       52.21      3.44 o
   0  -9   7       12.95       10.65      3.84 o
   1  -9   7        3.12        4.47      1.61 o
  -4  -8   7       10.61       11.18      1.90 o
  -3  -8   7       27.31       36.91      2.76 o
  -2  -8   7       53.90       50.29      4.53 o
  -1  -8   7        1.34       -0.69      1.44 o
   0  -8   7       23.08       19.36      4.09 o
   1  -8   7       32.41       24.47      2.28 o
  -5  -7   7        9.02        6.51      1.79 o
  -4  -7   7        6.90        0.30      1.33 o
  -3  -7   7       67.12       67.91      3.89 o
  -2  -7   7       18.57       17.81      3.37 o
  -1  -7   7        1.66        1.63      0.94 o
   0  -7   7       12.39        8.08      1.26 o
   1  -7   7       26.32       20.95      6.22 o
  -6  -6   7       14.72        4.80      2.10 o
  -5  -6   7       14.54       14.99      2.29 o
  -4  -6   7       36.47       44.47      2.95 o
  -3  -6   7       26.89       26.09      1.85 o
  -2  -6   7        4.15        2.35      0.94 o
  -1  -6   7       54.71       55.17      1.92 o
   0  -6   7      157.88      141.43      5.22 o
   1  -6   7       18.22       23.68      1.33 o
   3  -6   7       55.02       39.56      2.48 o
  -6  -5   7       84.15       85.33      3.64 o
  -5  -5   7       25.79       24.84      2.21 o
  -4  -5   7      122.63      123.17      5.00 o
  -3  -5   7      229.68      219.04      6.98 o
  -2  -5   7       34.99       36.55      2.26 o
  -1  -5   7      233.26      220.34      5.04 o
   0  -5   7        1.82        3.37      0.92 o
   1  -5   7       44.41       47.72      1.72 o
   2  -5   7        4.92        3.62      1.88 o
   3  -5   7        3.52        4.85      1.01 o
   4  -5   7        4.03       -1.33      1.55 o
   5  -5   7        1.29       -2.46      2.46 o
  -6  -4   7       17.05       14.38      2.04 o
  -5  -4   7        8.17        2.15      1.44 o
  -4  -4   7       47.04       44.69      3.09 o
  -3  -4   7      367.50      380.06     10.99 o
  -2  -4   7       23.60       27.85      1.79 o
  -1  -4   7      195.82      205.36      7.05 o
   0  -4   7      256.13      258.11      5.48 o
   1  -4   7       71.42       68.17      1.88 o
   2  -4   7       32.98       32.56      1.93 o
   3  -4   7       37.12       37.44      4.73 o
   4  -4   7       23.01       17.25      2.21 o
   5  -4   7        8.74       11.84      2.26 o
  -7  -3   7       11.30        9.63      2.29 o
  -6  -3   7       50.79       54.45      6.28 o
  -5  -3   7       23.28       18.41      1.99 o
  -4  -3   7       14.25       10.90      1.33 o
  -3  -3   7       43.17       47.23      2.32 o
  -2  -3   7       10.42       10.19      1.46 o
  -1  -3   7       48.84       49.52      2.15 o
   0  -3   7      182.44      207.64      4.67 o
   1  -3   7      187.77      193.07      5.46 o
   2  -3   7      215.31      216.57      4.58 o
   3  -3   7        3.39        2.10      0.94 o
   4  -3   7       82.74       82.70      3.56 o
   5  -3   7        0.64       -1.52      1.52 o
  -7  -2   7       36.66       35.38      6.89 o
  -6  -2   7       18.95       17.01      5.53 o
  -5  -2   7      171.53      180.04      5.88 o
  -4  -2   7       75.11       66.66      3.17 o
  -3  -2   7      222.76      231.80      7.04 o
  -2  -2   7       45.64       40.05      2.04 o
  -1  -2   7      186.90      195.50      5.91 o
   0  -2   7      259.70      270.61      7.62 o
   1  -2   7       41.97       45.01      1.98 o
   2  -2   7       47.49       46.79      2.15 o
   3  -2   7       45.30       43.78      2.46 o
   4  -2   7       22.71       22.67      3.05 o
   5  -2   7        7.95        4.31      1.77 o
  -7  -1   7        1.16       -0.08      1.66 o
  -6  -1   7        3.84        1.53      1.05 o
  -5  -1   7       49.75       50.43      3.17 o
  -4  -1   7      205.75      214.51      6.74 o
  -3  -1   7       21.81       22.72      1.60 o
  -2  -1   7       33.25       25.31      1.88 o
  -1  -1   7      102.17      107.63      3.59 o
   0  -1   7       46.39       45.80      3.55 o
   1  -1   7      133.82      127.34      4.64 o
   2  -1   7       22.13       25.84      1.77 o
   3  -1   7       81.51       76.30      3.15 o
   4  -1   7        2.81        1.58      0.95 o
   5  -1   7       10.24       12.86      2.15 o
   6  -1   7       51.07       50.27      3.31 o
  -7   0   7       31.31       33.61      2.17 o
  -6   0   7        1.21        1.53      1.53 o
  -5   0   7        0.05        0.30      1.19 o
  -4   0   7       20.67       28.52      1.96 o
  -3   0   7      230.30      248.00      7.37 o
  -2   0   7      433.45      447.99     12.20 o
  -1   0   7        3.61        2.46      0.91 o
   0   0   7      301.91      364.22     33.88 o
   1   0   7        9.17       13.98      2.30 o
   2   0   7       79.45       69.81      3.31 o
   3   0   7      296.28      294.84      8.94 o
   4   0   7        9.92        8.89      1.52 o
   5   0   7        3.79        6.70      4.90 o
   6   0   7       55.66       42.12      3.01 o
  -7   1   7        1.15        2.04      1.60 o
  -6   1   7        3.89        6.38      1.44 o
  -5   1   7       49.76       51.04      2.62 o
  -4   1   7      205.86      212.00      6.71 o
  -3   1   7       21.68       20.00      2.54 o
  -2   1   7       33.32       24.16      2.84 o
  -1   1   7      102.10       98.66      2.37 o
   0   1   7       46.43       46.64      2.62 o
   1   1   7      134.00      133.08      2.93 o
   2   1   7       22.15       25.42      1.93 o
   3   1   7       81.51       75.28      3.20 o
   4   1   7        2.85       -1.24      1.24 o
   5   1   7       10.25       11.71      1.32 o
   6   1   7       51.00       60.21      3.34 o
  -7   2   7       36.66       53.19      3.53 o
  -6   2   7       18.96       13.91      1.88 o
  -5   2   7      171.63      162.45      5.49 o
  -4   2   7       75.19       67.33      3.17 o
  -3   2   7      223.11      236.52      6.13 o
  -2   2   7       45.73       41.64      1.40 o
  -1   2   7      186.95      187.48      4.01 o
   0   2   7      260.16      295.39     14.49 o
   1   2   7       42.13       48.88      3.05 o
   2   2   7       47.55       46.60      2.40 o
   3   2   7       45.09       37.90      2.57 o
   4   2   7       22.71       25.92      2.82 o
   5   2   7        7.98        9.57      3.33 o
  -7   3   7       11.30       15.73      2.46 o
  -6   3   7       50.64       64.98      3.34 o
  -5   3   7       23.26       20.73      2.26 o
  -4   3   7       14.13       13.28      1.71 o
  -3   3   7       43.20       45.05      2.32 o
  -2   3   7       10.37        8.90      0.87 o
  -1   3   7       48.82       48.27      4.67 o
   0   3   7      182.46      210.35      6.34 o
   1   3   7      187.83      203.78      4.27 o
   2   3   7      215.13      232.84      7.45 o
   3   3   7        3.37        3.70      1.55 o
   4   3   7       82.80       89.93     15.71 o
   5   3   7        0.65       -0.65      1.99 o
  -6   4   7       17.02       21.03      2.15 o
  -5   4   7        8.17        2.95      1.46 o
  -4   4   7       47.10       47.65      2.43 o
  -3   4   7      367.54      389.94     11.29 o
  -2   4   7       23.77       29.98      1.48 o
  -1   4   7      195.98      205.85      9.16 o
   0   4   7      256.50      260.01      5.44 o
   1   4   7       71.45       66.86      3.37 o
   2   4   7       32.92       30.09      2.48 o
   3   4   7       37.06       36.66      2.26 o
   4   4   7       23.01       22.90      6.34 o
   5   4   7        8.71        9.11      2.21 o
  -6   5   7       84.03      106.08      4.50 o
  -5   5   7       25.76       31.25      2.29 o
  -4   5   7      122.44      123.94      4.80 o
  -3   5   7      229.98      234.72      7.34 o
  -2   5   7       34.95       41.13      2.76 o
  -1   5   7      232.90      224.36      4.96 o
   0   5   7        1.78        5.69      1.49 o
   1   5   7       44.32       54.44      3.17 o
   2   5   7        4.92        6.70      1.31 o
   3   5   7        3.53        8.01      1.74 o
   4   5   7        4.06       10.10      1.90 o
   5   5   7        1.29        1.52      1.99 o
  -6   6   7       14.74       11.29      2.21 o
  -5   6   7       14.63       21.84      2.18 o
  -4   6   7       36.41       26.94      2.07 o
  -3   6   7       26.83       31.77      2.40 o
  -2   6   7        4.15        1.99      0.99 o
  -1   6   7       54.76       61.13      2.04 o
   0   6   7      157.65      149.21      4.90 o
   1   6   7       18.17       17.20      1.77 o
   2   6   7       17.31       12.85      1.18 o
   3   6   7       55.00       59.63      4.28 o
   4   6   7        7.16       10.93      2.24 o
  -5   7   7        9.04       11.93      2.07 o
  -4   7   7        6.90        1.49      1.77 o
  -3   7   7       67.20       72.96      4.09 o
  -2   7   7       18.58       18.66      1.85 o
  -1   7   7        1.63        2.29      1.44 o
   0   7   7       12.37       13.26      4.18 o
   1   7   7       26.21       24.18      2.43 o
   2   7   7       39.52       38.70      2.36 o
   3   7   7       28.05       39.39      3.28 o
  -4   8   7       10.57       13.03      2.54 o
  -3   8   7       27.37       25.23      2.29 o
  -2   8   7       53.79       54.13      3.28 o
  -1   8   7        1.34       -1.35      1.35 o
   0   8   7       22.87       19.20      2.57 o
   1   8   7       32.35       34.92      2.90 o
   2   8   7       16.54       20.12      5.71 o
  -2   9   7        4.08        4.50      1.96 o
  -1   9   7       54.16       57.09      3.04 o
   0   9   7       13.02       13.72      2.26 o
   1   9   7        3.15        2.37      1.90 o
  -1  -9   8       18.79       14.45      1.81 o
   0  -9   8       37.22       27.23     11.88 o
  -3  -8   8       18.35       13.89      2.10 o
  -2  -8   8       13.23       13.90      3.19 o
  -1  -8   8       46.02       43.00      3.46 o
   0  -8   8       32.89       26.47      3.34 o
   1  -8   8        3.24        3.05      2.07 o
   2  -8   8       41.83       36.87      6.78 o
  -4  -7   8        3.12        6.51      2.24 o
  -2  -7   8       30.28       27.09      5.16 o
  -1  -7   8      169.13      179.20      4.60 o
   0  -7   8       44.04       35.59      1.90 o
   1  -7   8       12.50        7.34      1.18 o
   2  -7   8       26.10       18.38      1.67 o
  -5  -6   8        0.82        5.02      2.10 o
  -4  -6   8       50.86       55.76      2.87 o
  -3  -6   8       46.96       54.93      3.23 o
  -2  -6   8        8.15        9.30      1.57 o
  -1  -6   8       18.96       22.71      1.48 o
   0  -6   8       14.66       16.42      3.16 o
   1  -6   8       26.89       25.01      1.60 o
   2  -6   8      145.63      144.43      5.41 o
   3  -6   8       28.49       30.01      2.68 o
   4  -6   8       10.94        7.01      2.04 o
  -6  -5   8       18.70       11.18      2.04 o
  -5  -5   8       28.94       34.34      2.82 o
  -4  -5   8       80.54       84.55      3.56 o
  -3  -5   8        6.32        4.64      1.44 o
  -2  -5   8      360.81      357.78     10.52 o
  -1  -5   8      758.53      811.16     18.66 o
   0  -5   8       33.83       36.27      3.88 o
   1  -5   8       68.75       60.16      1.98 o
   2  -5   8       72.01       69.94      2.75 o
   3  -5   8       54.73       48.88      1.88 o
   4  -5   8        1.70       -1.49      1.49 o
  -6  -4   8        4.08        4.64      1.82 o
  -5  -4   8        1.81        2.26      1.46 o
  -4  -4   8        3.49        2.95      1.30 o
  -3  -4   8       23.87       18.25      1.79 o
  -2  -4   8      100.55       98.47      3.67 o
  -1  -4   8      102.55       94.77      3.84 o
   0  -4   8       90.24       98.29      2.56 o
   1  -4   8        1.70        2.24      0.74 o
   2  -4   8       75.21       70.82      4.21 o
   3  -4   8       54.92       53.39      2.65 o
   4  -4   8       24.49       18.41      2.10 o
   5  -4   8       11.70        7.59      2.37 o
  -7  -3   8       10.48        3.95      2.29 o
  -6  -3   8       12.05       10.88      1.71 o
  -5  -3   8       40.43       37.57      2.84 o
  -4  -3   8       22.28       23.96      1.79 o
  -3  -3   8       47.67       47.62      2.98 o
  -2  -3   8       56.74       56.26      2.54 o
  -1  -3   8      226.72      232.62      7.01 o
   0  -3   8      125.98      140.81      4.78 o
   1  -3   8        1.63        4.13      1.21 o
   2  -3   8      140.23      159.03      5.30 o
   3  -3   8       93.63      114.45      4.28 o
   4  -3   8       29.42       28.43      2.25 o
   5  -3   8        1.39       -1.77      1.77 o
  -7  -2   8       32.52       29.48      2.68 o
  -6  -2   8       22.56       27.30      2.43 o
  -5  -2   8      161.30      172.39      5.77 o
  -4  -2   8       63.65       61.89      3.26 o
  -3  -2   8      227.01      216.89      6.76 o
  -2  -2   8       54.27       58.60      2.51 o
  -1  -2   8      195.44      198.53      6.16 o
   0  -2   8       24.38       24.52      1.64 o
   1  -2   8       28.25       23.91      1.84 o
   2  -2   8      127.59      132.89      4.80 o
   3  -2   8      174.87      197.26      6.76 o
   4  -2   8       53.37       54.74      7.95 o
   5  -2   8        4.51       -0.08      1.60 o
  -7  -1   8       16.66       26.86      2.15 o
  -6  -1   8        9.80        8.64      1.71 o
  -5  -1   8      108.99      112.60      4.69 o
  -4  -1   8       14.68       13.61      1.52 o
  -3  -1   8      191.95      179.35      5.71 o
  -2  -1   8      219.52      207.01      6.27 o
  -1  -1   8        1.75        4.04      1.49 o
   0  -1   8       60.30       62.48      2.19 o
   1  -1   8       60.31       61.25      4.00 o
   2  -1   8       37.28       39.86      2.10 o
   3  -1   8        2.31        2.59      1.16 o
   4  -1   8       21.14       26.33      2.10 o
   5  -1   8        3.40        4.17      2.13 o
  -7   0   8        2.58        2.32      1.99 o
  -6   0   8        0.04       -0.03      1.21 o
  -5   0   8      100.17      108.07      4.14 o
  -4   0   8        0.53        1.33      1.16 o
  -3   0   8       16.49       15.71      1.44 o
  -2   0   8      163.72      166.71      3.76 o
  -1   0   8        1.62        0.08      0.75 o
   0   0   8       93.69       83.35      2.65 o
   1   0   8      219.57      203.20      7.41 o
   2   0   8       83.91       82.18      3.62 o
   3   0   8      119.90      132.78      4.86 o
   4   0   8       20.44       16.40      1.63 o
   5   0   8        4.98        5.66      5.59 o
  -7   1   8       16.61       11.35      1.77 o
  -6   1   8        9.79       12.42      1.71 o
  -5   1   8      109.01      106.39      4.09 o
  -4   1   8       14.65       15.60      1.41 o
  -3   1   8      192.01      179.23      3.97 o
  -2   1   8      219.86      223.27      4.70 o
  -1   1   8        1.78        2.53      0.97 o
   0   1   8       60.22       67.82      1.89 o
   1   1   8       60.27       59.93      3.06 o
   2   1   8       37.27       36.19      2.18 o
   3   1   8        2.31       -0.30      1.63 o
   4   1   8       21.14       24.35      2.07 o
   5   1   8        3.39       -0.75      1.66 o
  -7   2   8       32.50       27.96      2.46 o
  -6   2   8       22.60       26.67      2.51 o
  -5   2   8      161.26      180.95      6.40 o
  -4   2   8       63.59       76.46      3.23 o
  -3   2   8      227.15      224.41      4.77 o
  -2   2   8       54.18       53.87      1.85 o
  -1   2   8      195.59      195.32      4.18 o
   0   2   8       24.33       20.97      1.16 o
   1   2   8       28.30       33.04      2.54 o
   2   2   8      127.73      123.78      4.64 o
   3   2   8      175.23      186.50      6.27 o
   4   2   8       53.34       55.10      3.26 o
   5   2   8        4.51        4.21      2.91 o
  -7   3   8       10.49       19.21      2.62 o
  -6   3   8       12.12       13.77      1.77 o
  -5   3   8       40.36       44.11      2.73 o
  -4   3   8       22.24       24.95      1.77 o
  -3   3   8       47.51       54.77      2.54 o
  -2   3   8       56.65       62.23      1.90 o
  -1   3   8      226.75      236.10      7.14 o
   0   3   8      125.82      136.91      3.27 o
   1   3   8        1.63       -1.35      1.35 o
   2   3   8      140.31      160.82      5.85 o
   3   3   8       93.73      107.35      4.67 o
   4   3   8       29.33       39.17      3.12 o
   5   3   8        1.40        3.71      1.71 o
  -6   4   8        4.04        2.46      1.99 o
  -5   4   8        1.81        5.00      1.68 o
  -4   4   8        3.50        5.36      1.38 o
  -3   4   8       23.87       20.95      1.60 o
  -2   4   8      100.75      101.35      9.55 o
  -1   4   8      102.69       92.06      4.02 o
   0   4   8       90.30       92.31      2.42 o
   1   4   8        1.73       -1.24      1.24 o
   2   4   8       75.44       83.72      3.62 o
   3   4   8       54.94       61.67      3.84 o
   4   4   8       24.51       35.64      3.40 o
   5   4   8       11.69       17.53      3.56 o
  -6   5   8       18.71       14.82      2.29 o
  -5   5   8       28.91       31.50      2.90 o
  -4   5   8       80.52       90.79      4.14 o
  -3   5   8        6.30        3.95      1.82 o
  -2   5   8      360.61      359.30     10.52 o
  -1   5   8      758.23      795.88     25.63 o
   0   5   8       33.86       40.54      1.79 o
   1   5   8       68.46       63.85      3.06 o
   2   5   8       72.10       78.48      3.78 o
   3   5   8       54.69       58.71      3.06 o
   4   5   8        1.71       10.88      2.59 o
  -5   6   8        0.83       -1.71      1.82 o
  -4   6   8       50.91       55.90      3.34 o
  -3   6   8       47.14       53.00      2.65 o
  -2   6   8        8.17        8.97      1.96 o
  -1   6   8       18.97       28.03      2.04 o
   0   6   8       14.74       17.44      1.25 o
   1   6   8       26.89       17.78      2.10 o
   2   6   8      145.72      163.97      6.49 o
   3   6   8       28.40       31.22      2.54 o
   4   6   8       10.98       30.12      3.28 o
  -5   7   8        2.25       -1.57      1.57 o
  -4   7   8        3.15        1.82      1.46 o
  -3   7   8        1.33       -0.69      1.52 o
  -2   7   8       30.32       32.19      2.10 o
  -1   7   8      169.04      187.99      6.21 o
   0   7   8       44.11       40.24      3.96 o
   1   7   8       12.44       19.21      2.13 o
   2   7   8       25.97       28.71      2.48 o
   3   7   8       50.83       56.81      3.51 o
  -4   8   8       10.22        5.55      2.04 o
  -3   8   8       18.27       21.26      2.73 o
  -2   8   8       13.21       12.73      2.07 o
  -1   8   8       46.02       63.02      3.64 o
   0   8   8       32.81       30.53      2.65 o
   1   8   8        3.26       -1.10      1.85 o
   2   8   8       41.77       45.24      2.98 o
  -1   9   8       18.87       23.16      2.35 o
  -3  -8   9       20.19       28.05      2.68 o
  -2  -8   9        5.49       -0.77      1.52 o
  -1  -8   9        6.77       10.73      1.95 o
   0  -8   9        6.45        4.16      1.38 o
   1  -8   9       11.59       12.84      7.16 o
  -4  -7   9       30.03       16.54      2.10 o
  -3  -7   9        2.39        5.96      1.93 o
  -2  -7   9        4.78        5.16      1.90 o
  -1  -7   9       46.85       39.83      4.79 o
   0  -7   9       35.14       31.20      4.79 o
   1  -7   9       43.17       34.54      4.80 o
   2  -7   9       39.15       29.87      2.27 o
  -5  -6   9       18.75       19.65      2.26 o
  -4  -6   9       13.03       12.70      2.29 o
  -3  -6   9       19.02       16.07      1.90 o
  -2  -6   9       49.38       55.84      2.82 o
  -1  -6   9      159.64      166.25     14.53 o
   0  -6   9       37.18       35.59      5.31 o
   1  -6   9       13.73        9.33      2.68 o
   2  -6   9        5.88        8.22      2.77 o
   3  -6   9       20.21       12.50      2.07 o
  -6  -5   9        2.68       -0.83      2.13 o
  -5  -5   9       48.02       52.72      3.31 o
  -4  -5   9       20.29       25.06      2.26 o
  -3  -5   9       92.80       83.34      3.53 o
  -2  -5   9       26.61       31.17      2.82 o
  -1  -5   9      173.58      173.03      6.02 o
   0  -5   9      257.79      256.11      5.71 o
   1  -5   9      108.80       96.22      2.73 o
   2  -5   9      105.46      107.24      4.67 o
   3  -5   9       12.69       12.03      1.60 o
   4  -5   9        1.14        3.20      2.40 o
  -6  -4   9        5.85        6.54      1.74 o
  -5  -4   9        2.08        0.25      1.77 o
  -4  -4   9       23.12       21.39      1.93 o
  -3  -4   9        6.02        0.39      1.19 o
  -2  -4   9      215.31      213.16      6.98 o
  -1  -4   9       28.35       24.29      1.88 o
   0  -4   9      188.13      191.13      6.13 o
   1  -4   9       69.36       72.20      2.19 o
   2  -4   9      102.10      105.37      4.31 o
   3  -4   9       10.86       14.16      2.10 o
   4  -4   9       11.32       10.79      2.07 o
  -6  -3   9        1.88        1.35      1.63 o
  -5  -3   9       10.82       15.29      1.93 o
  -4  -3   9       78.80       65.31      3.26 o
  -3  -3   9       25.31       27.60      1.79 o
  -2  -3   9      129.50      133.19      4.78 o
  -1  -3   9      193.06      186.36      6.07 o
   0  -3   9      105.99      112.10      4.17 o
   1  -3   9       25.11       24.95      1.50 o
   2  -3   9      154.64      170.40      6.07 o
   3  -3   9       51.00       46.98      2.95 o
   4  -3   9       17.67       19.37      1.63 o
  -7  -2   9       12.41       10.82      2.37 o
  -6  -2   9       43.55       46.84      3.01 o
  -5  -2   9       11.16       10.10      1.66 o
  -4  -2   9      149.91      156.49      5.60 o
  -3  -2   9      220.27      207.75      6.79 o
  -2  -2   9       24.65       14.60      1.60 o
  -1  -2   9       38.11       36.19      1.99 o
   0  -2   9       62.62       64.35      1.91 o
   1  -2   9       47.57       45.24      3.57 o
   2  -2   9        2.86        3.06      1.38 o
   3  -2   9        1.19        4.11      1.68 o
   4  -2   9       11.20       14.13      2.40 o
   5  -2   9       13.67        8.01      2.51 o
  -7  -1   9       15.91       19.96      2.32 o
  -6  -1   9        3.40        4.86      1.82 o
  -5  -1   9        8.14        5.93      1.68 o
  -4  -1   9       80.81       86.71      3.84 o
  -3  -1   9      170.67      174.49      5.80 o
  -2  -1   9       24.63       25.34      1.96 o
  -1  -1   9      207.94      193.51      4.27 o
   0  -1   9      161.81      166.31      3.77 o
   1  -1   9       31.97       35.91      2.21 o
   2  -1   9      119.72      119.91      4.36 o
   3  -1   9       42.39       47.23      2.46 o
   4  -1   9        6.08        8.17      1.79 o
   5  -1   9        0.09       -1.77      1.77 o
  -7   0   9       19.35       22.99      2.32 o
  -5   0   9       92.31       93.25      3.78 o
  -4   0   9       29.59       19.07      1.71 o
  -3   0   9        2.31        0.61      0.70 o
  -2   0   9        0.23        3.17      1.08 o
  -1   0   9        6.39        2.89      1.30 o
   0   0   9      199.84      195.16      5.73 o
   1   0   9       12.33       14.13      1.35 o
   2   0   9      108.93      119.33      4.80 o
   3   0   9       48.36       51.34      2.65 o
   4   0   9        0.47        4.94      1.46 o
   5   0   9        7.29       10.59      4.98 o
  -7   1   9       15.86       26.25      2.95 o
  -6   1   9        3.41        2.13      2.04 o
  -5   1   9        8.09        5.55      1.46 o
  -4   1   9       80.80       79.31      3.28 o
  -3   1   9      170.82      172.24      3.92 o
  -2   1   9       24.48       19.49      2.03 o
  -1   1   9      208.14      189.95      4.80 o
   0   1   9      161.87      171.62      5.07 o
   1   1   9       32.13       38.54      2.71 o
   2   1   9      119.78      107.08      4.11 o
   3   1   9       42.34       37.46      2.93 o
   4   1   9        6.10        1.19      1.63 o
   5   1   9        0.09        0.18      1.40 o
  -7   2   9       12.47       10.13      1.99 o
  -6   2   9       43.60       49.27      2.76 o
  -5   2   9       11.11       10.10      1.88 o
  -4   2   9      150.15      165.08      5.63 o
  -3   2   9      220.58      216.40      4.72 o
  -2   2   9       24.58       26.06      3.81 o
  -1   2   9       37.98       31.45      3.33 o
   0   2   9       62.73       70.00      3.71 o
   1   2   9       47.68       45.19      2.73 o
   2   2   9        2.86       -0.55      1.55 o
   3   2   9        1.18       -1.16      1.16 o
   4   2   9       11.22        6.05      1.49 o
   5   2   9       13.72       14.01      5.81 o
  -6   3   9        1.89       -0.83      1.71 o
  -5   3   9       10.81       12.15      1.63 o
  -4   3   9       78.67       79.03      3.67 o
  -3   3   9       25.17       30.25      2.43 o
  -2   3   9      129.50      133.48      4.04 o
  -1   3   9      192.98      199.63      4.51 o
   0   3   9      105.92      112.26      2.85 o
   1   3   9       25.02       25.01      1.90 o
   2   3   9      154.51      156.93      5.55 o
   3   3   9       50.92       54.52      2.93 o
   4   3   9       17.65       14.96      2.07 o
  -6   4   9        5.86        4.22      1.66 o
  -5   4   9        2.10       -1.24      1.66 o
  -4   4   9       23.16       24.10      2.54 o
  -3   4   9        6.00        2.90      1.66 o
  -2   4   9      215.53      212.22      4.78 o
  -1   4   9       28.31       24.35      2.30 o
   0   4   9      188.39      185.49      8.60 o
   1   4   9       69.42       59.24      2.87 o
   2   4   9      102.31      106.06      4.94 o
   3   4   9       10.86       11.18      1.99 o
   4   4   9       11.34       15.71      2.26 o
  -6   5   9        2.70        2.76      1.85 o
  -5   5   9       47.95       56.01      3.01 o
  -4   5   9       20.25       25.84      2.04 o
  -3   5   9       92.70       92.61      4.03 o
  -2   5   9       26.66       32.99      1.99 o
  -1   5   9      173.41      166.66      5.78 o
   0   5   9      257.44      273.23      8.45 o
   1   5   9      108.79      114.12      4.89 o
   2   5   9      105.39      115.83      4.58 o
   3   5   9       12.69       19.38      2.95 o
   4   5   9        1.14        2.62      1.85 o
  -5   6   9       18.80       23.46      2.79 o
  -4   6   9       12.97       18.16      2.54 o
  -3   6   9       18.91       15.49      1.88 o
  -2   6   9       49.41       56.29      2.98 o
  -1   6   9      159.84      148.80      3.64 o
   0   6   9       37.25       32.08      2.13 o
   1   6   9       13.69        2.73      1.46 o
   2   6   9        5.87       -0.44      1.63 o
   3   6   9       20.29       23.05      2.71 o
  -4   7   9       30.07       35.39      3.04 o
  -3   7   9        2.38        2.76      1.63 o
  -2   7   9        4.73       10.08      1.99 o
  -1   7   9       46.81       45.02      2.59 o
   0   7   9       35.14       41.16      3.06 o
   1   7   9       43.22       43.23      3.17 o
   2   7   9       39.28       34.70      3.67 o
  -3   8   9       20.20       18.30      2.18 o
  -2   8   9        5.51        5.00      1.79 o
  -1   8   9        6.75        4.89      1.93 o
   0   8   9        6.45        6.90      1.71 o
   1   8   9       11.52       21.37      2.71 o
  -2  -8  10       50.78       61.70      3.75 o
  -1  -8  10       52.61       54.37      2.28 o
   0  -8  10       12.03       11.59      3.81 o
  -4  -7  10        4.67        8.09      2.18 o
  -3  -7  10       15.53       19.24      2.07 o
  -2  -7  10       15.48       12.39      1.79 o
  -1  -7  10       11.68       10.71      1.93 o
   0  -7  10       12.47       13.38      1.45 o
   1  -7  10       14.06       18.43      7.11 o
   2  -7  10       30.27       23.44      2.26 o
  -5  -6  10       33.38       45.27      3.09 o
  -4  -6  10        7.62        2.02      1.66 o
  -3  -6  10       10.61        5.74      1.85 o
  -2  -6  10        0.84       -1.38      1.74 o
  -1  -6  10        1.11        1.55      1.66 o
   0  -6  10       12.68       10.94      1.40 o
   1  -6  10       82.04       73.56      2.27 o
   2  -6  10       25.59       32.90      2.79 o
   3  -6  10       14.59        2.95      1.85 o
  -5  -5  10       12.62        9.94      1.82 o
  -4  -5  10       46.68       41.93      3.20 o
  -3  -5  10       38.05       38.40      2.73 o
  -2  -5  10       17.29       15.07      1.77 o
  -1  -5  10       32.74       20.10      1.77 o
   0  -5  10       35.89       35.17      2.24 o
   1  -5  10        3.18        3.06      2.19 o
   2  -5  10      103.19       95.07      3.92 o
   3  -5  10        6.34        4.47      1.99 o
  -6  -4  10        3.66        2.35      1.68 o
  -5  -4  10       38.05       35.64      2.35 o
  -4  -4  10       43.40       32.57      3.01 o
  -3  -4  10        1.24       -1.27      1.27 o
  -2  -4  10      149.03      154.09      5.33 o
  -1  -4  10       30.27       25.45      1.74 o
   0  -4  10      120.04      115.06      4.20 o
   1  -4  10       17.42       14.21      1.19 o
   2  -4  10       43.10       41.82      2.35 o
   3  -4  10       10.77       10.02      1.79 o
   4  -4  10        5.05        3.40      2.02 o
  -6  -3  10        7.99       -0.11      1.63 o
  -5  -3  10       34.23       32.35      2.18 o
  -4  -3  10      165.76      177.11      6.46 o
  -3  -3  10       21.16       24.79      2.29 o
  -2  -3  10       42.56       34.01      2.37 o
  -1  -3  10       26.15       26.25      1.93 o
   0  -3  10       41.18       38.34      2.28 o
   1  -3  10       48.00       48.81      1.62 o
   2  -3  10       37.42       39.23      2.35 o
   3  -3  10       11.54       14.05      1.93 o
   4  -3  10       12.95       18.34      4.25 o
  -6  -2  10        7.82        9.33      1.82 o
  -5  -2  10       43.48       38.89      2.46 o
  -4  -2  10       97.43       93.63      3.70 o
  -3  -2  10       66.66       68.79      3.01 o
  -2  -2  10      424.35      411.64     11.68 o
  -1  -2  10      359.76      339.47      6.98 o
   0  -2  10       85.40       76.11      5.38 o
   1  -2  10        9.68       12.84      1.57 o
   2  -2  10       72.94       68.02      3.01 o
   3  -2  10       18.92       17.80      1.96 o
   4  -2  10        0.20        4.33      1.79 o
  -7  -1  10       23.42       18.72      2.26 o
  -6  -1  10       22.18       19.49      2.68 o
  -5  -1  10      137.22      131.70      5.38 o
  -4  -1  10       96.29       92.09      4.17 o
  -3  -1  10       27.24       28.63      2.51 o
  -2  -1  10       89.60       84.76      2.40 o
  -1  -1  10       23.49       25.75      1.49 o
   0  -1  10        8.35        6.46      1.53 o
   1  -1  10       43.75       44.91      2.90 o
   2  -1  10        9.51       10.57      1.55 o
   3  -1  10        6.45       10.54      1.68 o
   4  -1  10       12.13       10.57      2.02 o
  -7   0  10        8.68       11.43      2.13 o
  -6   0  10        2.32        1.10      1.44 o
  -5   0  10        7.62        6.87      1.71 o
  -4   0  10       64.16       69.45      3.20 o
  -3   0  10       14.76       15.92      1.38 o
  -2   0  10      177.08      170.34      3.86 o
  -1   0  10      306.02      303.38      8.01 o
   0   0  10       18.24       18.31      1.27 o
   1   0  10       27.74       42.51      2.32 o
   2   0  10      114.81      139.71      5.52 o
   3   0  10        0.29        3.40      1.35 o
   4   0  10       24.17       36.19      2.76 o
  -7   1  10       23.39       24.24      2.84 o
  -6   1  10       22.09       25.70      2.84 o
  -5   1  10      137.05      139.96      5.52 o
  -4   1  10       96.41       83.23      3.40 o
  -3   1  10       27.16       24.36      1.34 o
  -2   1  10       89.66       83.62      2.58 o
  -1   1  10       23.58       30.77      2.06 o
   0   1  10        8.30       12.23      0.98 o
   1   1  10       43.60       51.34      2.90 o
   2   1  10        9.55        9.91      1.35 o
   3   1  10        6.49        5.99      1.82 o
   4   1  10       12.16        8.14      1.82 o
  -6   2  10        7.81        4.00      1.57 o
  -5   2  10       43.47       39.01      2.65 o
  -4   2  10       97.40      101.45      4.14 o
  -3   2  10       66.74       69.07      3.51 o
  -2   2  10      424.93      426.65     11.64 o
  -1   2  10      359.89      354.74      7.20 o
   0   2  10       85.55       86.01      2.31 o
   1   2  10        9.68       13.53      1.74 o
   2   2  10       73.07       78.76      3.95 o
   3   2  10       18.89       13.33      2.59 o
   4   2  10        0.20       -1.49      1.49 o
  -6   3  10        7.99       12.64      2.13 o
  -5   3  10       34.15       32.74      2.26 o
  -4   3  10      165.69      176.45      6.40 o
  -3   3  10       21.05       26.45      2.57 o
  -2   3  10       42.34       33.01      2.98 o
  -1   3  10       26.29       34.08      1.74 o
   0   3  10       41.11       48.09      2.59 o
   1   3  10       47.87       42.70      2.35 o
   2   3  10       37.46       37.21      2.29 o
   3   3  10       11.51       18.22      2.07 o
   4   3  10       13.00       12.78      2.15 o
  -6   4  10        3.69       -0.63      1.66 o
  -5   4  10       37.88       38.92      2.95 o
  -4   4  10       43.42       43.37      2.65 o
  -3   4  10        1.24        1.13      1.44 o
  -2   4  10      148.96      156.54      3.77 o
  -1   4  10       30.30       31.20      1.45 o
   0   4  10      120.08      123.64      4.50 o
   1   4  10       17.42       22.19      2.82 o
   2   4  10       43.02       45.66      2.98 o
   3   4  10       10.80       10.19      2.10 o
   4   4  10        5.07        4.09      2.07 o
  -5   5  10       12.61       17.45      2.24 o
  -4   5  10       46.54       39.09      2.37 o
  -3   5  10       38.00       41.19      2.51 o
  -2   5  10       17.31       21.53      2.13 o
  -1   5  10       32.71       25.83      4.10 o
   0   5  10       35.79       31.72      2.68 o
   1   5  10        3.15        3.42      1.49 o
   2   5  10      103.10      105.39      5.19 o
   3   5  10        6.35       -0.55      1.63 o
  -5   6  10       33.38       40.11      2.95 o
  -4   6  10        7.67        7.29      1.99 o
  -3   6  10       10.57       19.07      2.54 o
  -2   6  10        0.81        2.35      1.60 o
  -1   6  10        1.12        2.83      1.09 o
   0   6  10       12.69       20.45      2.15 o
   1   6  10       82.11       91.34      4.69 o
   2   6  10       25.54       22.72      2.35 o
   3   6  10       14.64       17.11      2.79 o
  -4   7  10        4.61        9.22      2.24 o
  -3   7  10       15.61       17.31      2.02 o
  -2   7  10       15.61       19.65      2.43 o
  -1   7  10       11.69       10.57      2.04 o
   0   7  10       12.47        5.52      1.57 o
   1   7  10       14.04       10.08      2.21 o
   2   7  10       30.23       37.40      2.90 o
  -2   8  10       50.75       43.75      2.82 o
   0   8  10       12.05        7.59      2.13 o
  -3  -7  11       17.15       12.75      2.32 o
  -2  -7  11       20.67       21.37      2.54 o
  -1  -7  11        2.98        6.27      1.96 o
   0  -7  11       24.56       23.27      2.43 o
   1  -7  11        3.71        3.54      3.85 o
  -4  -6  11       38.85       48.67      3.45 o
  -3  -6  11       12.33       10.35      1.93 o
  -2  -6  11       31.89       35.33      2.40 o
  -1  -6  11        7.09        4.42      1.68 o
   0  -6  11      100.68      109.31      4.91 o
   1  -6  11        5.83        7.48      2.58 o
   2  -6  11       11.01        2.59      1.82 o
  -5  -5  11       16.84       12.75      2.15 o
  -4  -5  11        6.89        4.61      1.57 o
  -3  -5  11       27.37       23.57      2.04 o
  -2  -5  11       53.96       58.33      2.93 o
  -1  -5  11        9.39        7.59      1.55 o
   0  -5  11        4.82        3.98      1.60 o
   1  -5  11       35.22       26.50      1.93 o
   2  -5  11       16.25       13.31      2.13 o
   3  -5  11       12.43       15.68      2.37 o
  -6  -4  11        1.12        3.95      2.07 o
  -5  -4  11       20.60       21.89      2.15 o
  -4  -4  11        2.03        0.25      1.49 o
  -3  -4  11       14.36        9.28      1.71 o
  -2  -4  11       23.08       31.66      2.26 o
  -1  -4  11      123.72      122.26      4.42 o
   0  -4  11       55.89       51.36      1.83 o
   1  -4  11       21.13       24.65      2.35 o
   2  -4  11        9.78       12.34      1.99 o
   3  -4  11       15.78       13.03      1.93 o
  -6  -3  11       28.51       34.84      3.04 o
  -5  -3  11       24.76       31.58      2.35 o
  -4  -3  11       25.55       23.55      1.96 o
  -3  -3  11      269.07      271.63      8.45 o
  -2  -3  11      410.16      405.65     11.73 o
  -1  -3  11       34.13       35.97      2.02 o
   0  -3  11       18.40       23.08      1.31 o
   1  -3  11       28.54       31.41      2.57 o
   2  -3  11       26.96       23.38      2.29 o
   3  -3  11       14.72        6.54      1.71 o
   4  -3  11       13.87       18.33      2.62 o
  -6  -2  11        8.51        1.60      1.99 o
  -5  -2  11       12.69       16.98      2.26 o
  -4  -2  11       18.31       13.83      1.79 o
  -3  -2  11       16.48       22.00      2.10 o
  -2  -2  11       87.22       81.10      3.64 o
  -1  -2  11       43.92       41.85      1.77 o
   0  -2  11       32.30       30.90      5.04 o
   1  -2  11       20.02       23.71      2.24 o
   2  -2  11        7.83        4.22      1.63 o
   3  -2  11       14.91       21.28      2.07 o
   4  -2  11        0.84       -1.57      1.57 o
  -6  -1  11        7.23       18.27      2.57 o
  -5  -1  11       26.83       20.98      2.46 o
  -4  -1  11       92.22       83.53      3.78 o
  -3  -1  11      412.85      406.52      8.30 o
  -2  -1  11      559.05      569.28     11.19 o
  -1  -1  11       45.23       46.15      2.19 o
   0  -1  11       20.16       19.85      4.62 o
   1  -1  11        5.51        5.27      1.13 o
   2  -1  11        8.68        7.20      2.07 o
   3  -1  11       11.15       11.59      1.71 o
   4  -1  11       29.42       33.29      2.73 o
  -6   0  11        0.02        1.88      1.60 o
  -5   0  11       12.90        9.33      1.79 o
  -4   0  11        0.42       -1.24      1.24 o
  -3   0  11       18.63       20.52      1.42 o
  -2   0  11       76.22       69.65      5.95 o
  -1   0  11      114.96      112.51      5.48 o
   0   0  11        0.05        0.07      0.99 o
   1   0  11      161.99      150.33      5.58 o
   2   0  11       90.75       91.73      3.95 o
   3   0  11      121.14      127.12      5.05 o
   4   0  11      102.53      120.74      5.27 o
  -6   1  11        7.23        6.57      1.99 o
  -5   1  11       26.89       21.15      2.46 o
  -4   1  11       92.12       81.60      3.42 o
  -3   1  11      412.63      404.84      8.27 o
  -2   1  11      559.18      567.46     11.14 o
  -1   1  11       45.20       43.48      1.89 o
   0   1  11       20.19       14.24      2.10 o
   1   1  11        5.55       10.90      1.52 o
   2   1  11        8.62       11.62      1.57 o
   3   1  11       11.11       13.25      2.13 o
   4   1  11       29.37       44.66      3.31 o
  -6   2  11        8.51       12.95      2.13 o
  -5   2  11       12.71        9.28      1.93 o
  -4   2  11       18.29       14.05      1.96 o
  -3   2  11       16.51       18.55      2.24 o
  -2   2  11       87.27       87.20      3.06 o
  -1   2  11       43.86       39.91      1.58 o
   0   2  11       32.38       27.94      2.26 o
   1   2  11       20.02       18.36      2.02 o
   2   2  11        7.83       11.54      2.15 o
   3   2  11       14.87       19.60      2.79 o
   4   2  11        0.84        4.50      1.96 o
  -6   3  11       28.54       31.41      2.71 o
  -5   3  11       24.82       30.59      2.40 o
  -4   3  11       25.61       26.45      2.62 o
  -3   3  11      268.66      281.98      8.89 o
  -2   3  11      409.91      422.66      8.56 o
  -1   3  11       33.95       40.14      1.76 o
   0   3  11       18.30       21.39      1.74 o
   1   3  11       28.52       26.50      1.99 o
   2   3  11       26.88       23.27      2.35 o
   3   3  11       14.69       20.12      2.35 o
   4   3  11       13.83       14.49      2.15 o
  -6   4  11        1.13       -0.80      1.88 o
  -5   4  11       20.60       19.63      2.29 o
  -3   4  11       14.34       15.90      1.82 o
  -2   4  11       23.16       24.73      1.93 o
  -1   4  11      123.86      120.98      6.68 o
   0   4  11       55.81       57.17      3.06 o
   1   4  11       21.26       19.96      2.24 o
   2   4  11        9.77        7.40      1.68 o
   3   4  11       15.84       10.05      2.24 o
  -5   5  11       16.87       13.25      2.15 o
  -4   5  11        6.88        6.35      1.52 o
  -3   5  11       27.32       23.10      2.13 o
  -2   5  11       53.79       52.75      3.34 o
  -1   5  11        9.36       10.91      4.47 o
   0   5  11        4.82        9.30      2.04 o
   1   5  11       35.19       33.79      2.84 o
   2   5  11       16.22       24.82      2.68 o
   3   5  11       12.46        4.58      2.10 o
  -4   6  11       38.90       42.18      2.90 o
  -3   6  11       12.30       18.99      2.37 o
  -2   6  11       31.87       29.23      2.04 o
  -1   6  11        7.14        2.95      1.35 o
   0   6  11      100.66       98.30      4.06 o
   1   6  11        5.89       12.31      2.15 o
   2   6  11       11.00       22.19      3.17 o
  -3   7  11       17.14       20.29      2.65 o
  -2   7  11       20.73       24.02      2.29 o
   0   7  11       24.62       37.16      3.28 o
   1   7  11        3.71        7.09      2.65 o
  -2  -7  12        8.26        7.07      2.02 o
  -1  -7  12       26.82       29.07      3.01 o
  -4  -6  12       16.65       19.93      2.65 o
  -3  -6  12       15.95       16.26      2.29 o
  -2  -6  12       50.38       54.74      3.04 o
  -1  -6  12        0.72        0.06      1.63 o
   0  -6  12       19.45       30.36      2.65 o
   1  -6  12        7.52        5.16      1.77 o
  -5  -5  12        5.13        6.68      2.59 o
  -4  -5  12       60.20       71.05      4.20 o
  -3  -5  12        2.43        3.42      2.07 o
  -2  -5  12       15.71       13.53      2.46 o
  -1  -5  12       66.75       66.91      3.70 o
   0  -5  12       49.80       46.45      2.33 o
   1  -5  12       13.65       12.95      2.37 o
   2  -5  12        7.99       11.26      2.32 o
  -5  -4  12       21.06       28.98      2.90 o
  -4  -4  12        8.87        2.10      1.60 o
  -3  -4  12       94.07       97.44      4.33 o
  -2  -4  12       13.56       14.02      2.18 o
  -1  -4  12        3.47        0.63      1.71 o
   0  -4  12        2.44       -1.24      1.24 o
   1  -4  12       79.63       84.47      4.00 o
   2  -4  12       16.13        9.39      2.13 o
   3  -4  12        4.20        6.74      2.07 o
  -6  -3  12        3.92        5.16      2.24 o
  -5  -3  12        8.54        7.34      2.10 o
  -4  -3  12        5.34        3.98      1.60 o
  -3  -3  12        4.54        8.81      1.82 o
  -2  -3  12      122.70      123.56      4.97 o
  -1  -3  12      139.83      138.81      3.57 o
   0  -3  12       29.66       23.81      3.12 o
   1  -3  12        3.37       -1.35      1.35 o
   2  -3  12       10.63       13.97      1.99 o
   3  -3  12       15.58       22.22      2.76 o
  -6  -2  12       30.66       50.93      3.78 o
  -5  -2  12        4.33        2.59      2.04 o
  -4  -2  12        9.45       11.65      2.18 o
  -3  -2  12        1.38        1.33      1.24 o
  -2  -2  12       37.48       31.01      1.47 o
  -1  -2  12       54.83       44.19      2.58 o
   0  -2  12      114.04      108.77      2.86 o
   1  -2  12       33.95       29.92      2.21 o
   2  -2  12        8.68       15.43      1.93 o
   3  -2  12        7.94        8.34      1.77 o
  -6  -1  12       50.23       50.46      3.23 o
  -5  -1  12        3.87        4.72      1.71 o
  -4  -1  12       88.96       81.82      2.43 o
  -3  -1  12       10.60       11.19      3.82 o
  -2  -1  12      522.99      512.10     10.33 o
  -1  -1  12      114.30      110.52      2.97 o
   0  -1  12       13.49       12.84      1.55 o
   1  -1  12       93.19       84.11      4.03 o
   2  -1  12        2.48        4.75      1.44 o
   3  -1  12       46.33       55.68      3.31 o
  -6   0  12       94.85      100.43      4.31 o
  -5   0  12       41.39       45.41      2.82 o
  -4   0  12        2.77       -1.77      1.77 o
  -3   0  12       26.24       23.06      1.52 o
  -1   0  12        8.25       11.11      3.23 o
   0   0  12        3.12       -1.27      1.27 o
   1   0  12        0.96        1.74      1.74 o
   2   0  12        7.15        6.93      1.66 o
   3   0  12      101.50      125.44      5.33 o
  -6   1  12       50.14       60.84      3.84 o
  -5   1  12        3.89        1.63      1.60 o
  -4   1  12       88.84       91.81      3.78 o
  -3   1  12       10.60        7.00      2.08 o
  -2   1  12      522.60      525.54     10.48 o
  -1   1  12      114.25      109.41      2.86 o
   0   1  12       13.48       15.27      1.55 o
   1   1  12       93.19       81.74      3.48 o
   2   1  12        2.45       -1.30      1.30 o
   3   1  12       46.30       55.37      3.70 o
  -6   2  12       30.69       32.38      2.59 o
  -5   2  12        4.29        2.98      1.60 o
  -4   2  12        9.45       11.59      1.74 o
  -3   2  12        1.38       -1.46      1.46 o
  -2   2  12       37.59       34.37      1.59 o
  -1   2  12       54.77       51.66      1.91 o
   0   2  12      114.12      106.75      4.58 o
   1   2  12       33.92       27.94      2.62 o
   2   2  12        8.71       19.85      2.76 o
   3   2  12        7.96        9.47      2.62 o
  -6   3  12        3.89        3.53      2.13 o
  -5   3  12        8.59       10.60      2.02 o
  -4   3  12        5.30        2.29      1.52 o
  -3   3  12        4.52        5.66      1.71 o
  -2   3  12      122.36      126.93      4.96 o
  -1   3  12      139.73      145.49      3.73 o
   0   3  12       29.64       23.08      1.85 o
   1   3  12        3.36        3.28      1.55 o
   2   3  12       10.58        9.47      2.48 o
   3   3  12       15.57       17.72      2.93 o
  -5   4  12       21.21       23.63      2.37 o
  -4   4  12        8.83        9.61      1.88 o
  -3   4  12       94.02      101.72      4.17 o
  -2   4  12       13.55       13.91      1.88 o
  -1   4  12        3.46        2.79      1.30 o
   0   4  12        2.48        2.90      2.04 o
   1   4  12       79.65       81.71      3.98 o
   2   4  12       16.11       12.89      1.99 o
   3   4  12        4.17       -1.85      1.85 o
  -5   5  12        5.13       12.20      2.84 o
  -4   5  12       60.22       70.17      4.25 o
  -3   5  12        2.44       -0.88      1.33 o
  -2   5  12       15.75       11.29      2.02 o
  -1   5  12       66.74       56.53      2.90 o
   0   5  12       49.80       36.60      2.62 o
   1   5  12       13.68       27.94      3.51 o
   2   5  12        8.02        8.09      2.04 o
  -4   6  12       16.65       20.70      2.35 o
  -3   6  12       15.98       16.78      2.21 o
  -2   6  12       50.29       49.99      2.82 o
   0   6  12       19.52       17.94      2.43 o
   1   6  12        7.50       -1.60      1.60 o
  -2   7  12        8.30       11.07      2.10 o
  -3  -6  13       25.70       28.35      2.95 o
  -2  -6  13       15.14       18.74      2.59 o
  -1  -6  13        1.52        0.08      1.85 o
   0  -6  13        2.04        2.62      2.13 o
  -4  -5  13       17.75       22.39      2.46 o
  -3  -5  13       48.20       47.92      2.82 o
  -2  -5  13       14.51       16.89      2.13 o
  -1  -5  13       14.63       13.55      2.15 o
   0  -5  13        7.10        6.95      1.33 o
   1  -5  13       23.85       24.24      2.40 o
  -5  -4  13       13.73       14.41      2.21 o
  -4  -4  13        5.97        0.94      1.46 o
  -3  -4  13       77.60       84.19      3.70 o
  -2  -4  13       35.91       30.72      2.21 o
  -1  -4  13        7.85        7.71      1.75 o
   0  -4  13       22.96       20.70      2.57 o
   1  -4  13        7.68        4.03      1.74 o
   2  -4  13        5.60        2.65      1.99 o
  -5  -3  13       34.11       32.99      2.79 o
  -4  -3  13       30.28       25.53      2.21 o
  -3  -3  13       34.89       24.18      2.04 o
  -2  -3  13       17.59       14.49      1.70 o
  -1  -3  13       81.25       80.89      7.08 o
   0  -3  13       45.15       42.90      2.93 o
   1  -3  13       52.82       51.81      3.62 o
   2  -3  13        7.51        2.26      1.55 o
  -5  -2  13       10.62        8.89      2.29 o
  -4  -2  13        5.63       -1.63      1.63 o
  -3  -2  13       81.21       70.99      5.89 o
  -2  -2  13       31.92       27.99      3.82 o
  -1  -2  13      108.28      109.97      2.97 o
   0  -2  13       52.34       54.63      3.20 o
   1  -2  13       46.07       42.15      3.06 o
   2  -2  13        8.90       11.07      1.85 o
   3  -2  13       16.24       18.50      2.87 o
  -6  -1  13       18.48       22.66      3.17 o
  -5  -1  13        7.58        5.55      1.85 o
  -4  -1  13       38.92       36.81      7.15 o
  -3  -1  13       31.81       28.24      4.10 o
  -2  -1  13      132.79      128.10      3.71 o
  -1  -1  13       33.86       27.72      2.77 o
   0  -1  13      130.61      114.42      4.91 o
   1  -1  13       16.75       16.84      2.02 o
   2  -1  13        0.68       -0.14      1.49 o
   3  -1  13       14.45       21.39      2.84 o
  -6   0  13        8.13       12.70      2.10 o
  -4   0  13        1.21        7.26      1.90 o
  -3   0  13      113.47      110.16      2.99 o
  -2   0  13        0.28        3.15      0.97 o
  -1   0  13       11.78       13.06      2.82 o
   0   0  13       42.12       29.21      2.18 o
   1   0  13        3.82        7.48      1.74 o
   2   0  13        0.20       -0.19      1.55 o
   3   0  13        0.67       10.82      2.37 o
  -6   1  13       18.50       26.97      3.17 o
  -5   1  13        7.54       -1.44      1.44 o
  -4   1  13       38.91       29.32      2.29 o
  -3   1  13       31.97       24.60      1.37 o
  -2   1  13      132.78      132.96      7.69 o
  -1   1  13       33.95       31.10      4.75 o
   0   1  13      130.56      133.96      5.08 o
   1   1  13       16.72       14.35      1.82 o
   2   1  13        0.69        0.41      1.60 o
   3   1  13       14.46       25.04      3.20 o
  -5   2  13       10.61       13.17      2.21 o
  -4   2  13        5.62        5.13      1.63 o
  -3   2  13       81.11       72.57      3.70 o
  -2   2  13       31.85       27.00      1.38 o
  -1   2  13      108.26       94.05      3.95 o
   0   2  13       52.20       61.89      3.86 o
   1   2  13       46.02       42.95      3.17 o
   2   2  13        8.86        0.52      1.99 o
   3   2  13       16.23       13.28      2.87 o
  -5   3  13       34.13       24.02      2.48 o
  -4   3  13       30.25       36.11      3.15 o
  -3   3  13       35.06       35.36      2.79 o
  -2   3  13       17.48       10.96      3.42 o
  -1   3  13       81.19       85.46      4.20 o
   0   3  13       45.02       39.53      2.43 o
   1   3  13       52.74       47.12      2.79 o
   2   3  13        7.50        4.33      2.24 o
  -5   4  13       13.72       13.66      2.26 o
  -4   4  13        6.02        7.76      1.93 o
  -3   4  13       77.90       89.80      3.92 o
  -2   4  13       35.83       36.80      2.40 o
  -1   4  13        7.91        4.53      1.46 o
   0   4  13       22.99       27.63      3.01 o
   1   4  13        7.63        4.55      1.85 o
   2   4  13        5.64        3.37      1.93 o
  -4   5  13       17.70       24.49      3.15 o
  -3   5  13       48.22       59.60      3.09 o
  -2   5  13       14.53       18.55      2.24 o
  -1   5  13       14.58       11.79      1.77 o
   0   5  13        7.08        2.18      1.68 o
   1   5  13       23.84       38.95      3.81 o
  -3   6  13       25.73       37.62      2.95 o
   0   6  13        2.07        8.94      2.65 o
  -3  -5  14        3.12        2.02      2.13 o
  -2  -5  14       37.86       40.74      2.73 o
  -1  -5  14       11.22        9.27      1.48 o
   0  -5  14        3.49       -0.55      1.79 o
  -4  -4  14       15.82       18.63      2.40 o
  -3  -4  14       21.82       18.00      2.32 o
  -2  -4  14       41.00       39.45     11.12 o
  -1  -4  14        0.34       -1.49      1.49 o
   0  -4  14        4.33        0.80      1.77 o
   1  -4  14        0.47        7.07      2.07 o
  -4  -3  14       48.75       43.59      2.84 o
  -3  -3  14       75.32       70.29     12.81 o
  -2  -3  14       19.43       20.14      1.79 o
  -1  -3  14        2.56        0.43      1.08 o
   0  -3  14        2.45        2.07      1.63 o
   1  -3  14        7.50        5.49      1.85 o
  -5  -2  14       15.04       15.71      2.37 o
  -4  -2  14        3.42       -0.22      3.23 o
  -3  -2  14       19.78       14.37      1.82 o
  -2  -2  14        1.70        3.19      1.10 o
  -1  -2  14        5.86        6.49      4.65 o
   0  -2  14       43.40       35.69      2.51 o
   1  -2  14       34.88       36.22      2.48 o
   2  -2  14       35.50       41.38      3.56 o
  -5  -1  14        4.99        9.83      2.04 o
  -4  -1  14        0.45        4.06      2.21 o
  -3  -1  14       71.95       72.46      2.39 o
  -2  -1  14       26.90       31.13      1.99 o
  -1  -1  14      124.77      126.73      4.89 o
   0  -1  14       37.32       34.04      2.26 o
   1  -1  14        9.50        2.76      1.63 o
   2  -1  14        2.19       -1.27      1.60 o
  -5   0  14       96.46      120.16      5.74 o
  -4   0  14       24.97       23.60      2.65 o
  -3   0  14       12.14       15.12      1.81 o
  -2   0  14       22.43       25.36      2.66 o
  -1   0  14        1.15       -1.24      1.33 o
   0   0  14        0.24       -1.35      1.35 o
   1   0  14        0.62       -1.41      1.44 o
   2   0  14        2.40       -1.66      2.24 o
  -5   1  14        4.96        4.97      1.71 o
  -4   1  14        0.45        2.43      1.77 o
  -3   1  14       71.94       65.93      2.68 o
  -2   1  14       26.80       25.38      1.70 o
  -1   1  14      124.88      129.24      5.47 o
   0   1  14       37.30       32.08      2.65 o
   1   1  14        9.55       11.32      2.35 o
   2   1  14        2.19        5.93      2.29 o
  -4   2  14        3.41        5.58      1.88 o
  -3   2  14       19.79       14.24      1.74 o
  -2   2  14        1.70        2.61      2.29 o
  -1   2  14        5.87       -1.41      1.55 o
   0   2  14       43.26       49.14      3.01 o
   1   2  14       34.90       37.21      3.34 o
   2   2  14       35.52       42.15      3.92 o
  -4   3  14       48.88       56.87      3.86 o
  -3   3  14       75.33       75.75      4.20 o
  -2   3  14       19.40       11.36      1.23 o
  -1   3  14        2.58       16.67      2.76 o
   0   3  14        2.44        0.63      1.35 o
   1   3  14        7.51       11.21      2.02 o
  -4   4  14       15.90       15.76      2.10 o
  -3   4  14       21.73       27.74      2.40 o
   0   4  14        4.32        3.04      2.29 o
  -3   5  14        3.11       11.73      2.26 o
  -1   5  14       11.22       19.52      2.43 o
   0   5  14        3.49       -1.77      1.77 o
  -3  -4  15        2.35        0.39      1.32 o
  -2  -4  15        6.49        6.51      1.56 o
  -1  -4  15        6.85       15.68      2.79 o
  -4  -3  15       48.90       60.84      4.06 o
  -3  -3  15        6.46        5.40      1.41 o
  -2  -3  15        6.03        7.83      1.40 o
  -1  -3  15       23.26       26.31      2.71 o
   0  -3  15       26.28       28.43      3.17 o
  -4  -2  15       10.65       12.97      2.58 o
  -3  -2  15        7.06        5.00      2.86 o
  -2  -2  15        8.44        4.97      4.31 o
  -1  -2  15       39.63       37.07      2.93 o
   0  -2  15       33.23       35.11      3.09 o
   1  -2  15       42.29       46.71      3.86 o
  -4  -1  15        3.05        3.78      2.32 o
  -3  -1  15        3.41        0.02      1.16 o
  -2  -1  15        6.03        7.51      2.84 o
  -1  -1  15      128.33      138.08      5.80 o
   0  -1  15       14.95       10.79      2.26 o
   1  -1  15       64.00       78.12      4.64 o
  -4   0  15       37.44       45.33      3.01 o
  -3   0  15        3.06        1.60      1.68 o
  -2   0  15       38.94       39.17      6.79 o
  -1   0  15        6.98        8.94      2.29 o
   0   0  15        2.83        5.60      2.15 o
   1   0  15        8.29        8.14      2.51 o
  -4   1  15        3.07       -1.21      1.66 o
  -3   1  15        3.37        3.06      1.96 o
  -2   1  15        6.06        6.41      1.30 o
  -1   1  15      128.13      141.50      5.30 o
   0   1  15       14.95       22.25      2.57 o
   1   1  15       64.05       77.21      4.67 o
  -4   2  15       10.64        9.52      1.99 o
  -3   2  15        7.09        9.44      1.93 o
  -2   2  15        8.45       12.89      2.29 o
  -1   2  15       39.59       42.26      2.87 o
   0   2  15       33.17       19.99      2.32 o
   1   2  15       42.21       35.47      2.82 o
  -4   3  15       48.78       51.29      3.64 o
  -3   3  15        6.46        4.44      1.85 o
  -1   3  15       23.14       25.37      2.57 o
   0   3  15       26.29       25.73      2.59 o
  -3   4  15        2.35        5.05      2.35 o
  -1   4  15        6.85        6.18      1.93 o
  -3  -2  16       18.44       23.59      7.07 o
  -2  -2  16       16.45        7.74      3.35 o
  -1  -2  16       11.50        6.10      2.07 o
  -3  -1  16        0.96       -1.90      1.90 o
  -2  -1  16        6.52        4.30      1.78 o
  -1  -1  16        3.22        2.57      2.02 o
   0  -1  16       28.77       22.41      2.46 o
  -3   0  16        4.28        2.69      3.15 o
  -2   0  16       58.69       61.23      3.53 o
  -1   0  16       60.68       44.66      2.82 o
   0   0  16       14.33        7.45      2.15 o
  -3   1  16        0.94        1.99      2.02 o
  -2   1  16        6.51       15.02      2.73 o
  -1   1  16        3.18       -0.77      1.71 o
   0   1  16       28.82       19.79      2.29 o
  -3   2  16       18.37       19.71      2.43 o
  -2   2  16       16.49       10.88      1.90 o
  -1   2  16       11.47       23.27      3.04 o
 
